# Supplementary material for: MutationDistiller: user-driven identification of pathogenic DNA variants
Source: Nucleic Acids Res. 2019 May 20;47(W1):W114–20. doi: 10.1093/nar/gkz330 (PMC6602447; doi:10.1093/nar/gkz330)
Supplement: gkz330_Supplemental_Files [file gkz330_supplemental_files.zip]

Archive with 2 entries (2 files):
- ClinVar_Pathogenic_with_HPO_IDs.vcf
- Supplement_MD_FINAL.pdf
