# Supplementary material for: MutationDistiller: user-driven identification of pathogenic DNA variants
Source: Nucleic Acids Res. 2019 May 20;47(W1):W114–20. doi: 10.1093/nar/gkz330 (PMC6602447; doi:10.1093/nar/gkz330)
Supplement: gkz330_Supplemental_Files [file gkz330_supplemental_files.zip › ClinVar_Pathogenic_with_HPO_IDs.vcf]

##fileDate=2018-04-01
##source=ClinVar
##reference=GRCh37
##ID=<Description="ClinVar Variation ID">
##INFO=<ID=AF_ESP,Number=1,Type=Float,Description="allele frequencies from GO-ESP">
##INFO=<ID=AF_EXAC,Number=1,Type=Float,Description="allele frequencies from ExAC">
##INFO=<ID=AF_TGP,Number=1,Type=Float,Description="allele frequencies from TGP">
##INFO=<ID=ALLELEID,Number=1,Type=Integer,Description="the ClinVar Allele ID">
##INFO=<ID=CLNDN,Number=.,Type=String,Description="ClinVar's preferred disease name for the concept specified by disease identifiers in CLNDISDB">
##INFO=<ID=CLNDNINCL,Number=.,Type=String,Description="For included Variant : ClinVar's preferred disease name for the concept specified by disease identifiers in CLNDISDB">
##INFO=<ID=CLNDISDB,Number=.,Type=String,Description="Tag-value pairs of disease database name and identifier, e.g. OMIM:NNNNNN">
##INFO=<ID=CLNDISDBINCL,Number=.,Type=String,Description="For included Variant: Tag-value pairs of disease database name and identifier, e.g. OMIM:NNNNNN">
##INFO=<ID=CLNHGVS,Number=.,Type=String,Description="Top-level (primary assembly, alt, or patch) HGVS expression.">
##INFO=<ID=CLNREVSTAT,Number=.,Type=String,Description="ClinVar review status for the Variation ID">
##INFO=<ID=CLNSIG,Number=.,Type=String,Description="Clinical significance for this single variant">
##INFO=<ID=CLNSIGCONF,Number=.,Type=String,Description="Conflicting clinical significance for this single variant">
##INFO=<ID=CLNSIGINCL,Number=.,Type=String,Description="Clinical significance for a haplotype or genotype that includes this variant. Reported as pairs of VariationID:clinical significance.">
##INFO=<ID=CLNVC,Number=1,Type=String,Description="Variant type">
##INFO=<ID=CLNVCSO,Number=1,Type=String,Description="Sequence Ontology id for variant type">
##INFO=<ID=CLNVI,Number=.,Type=String,Description="the variant's clinical sources reported as tag-value pairs of database and variant identifier">
##INFO=<ID=DBVARID,Number=.,Type=String,Description="nsv accessions from dbVar for the variant">
##INFO=<ID=GENEINFO,Number=1,Type=String,Description="Gene(s) for the variant reported as gene symbol:gene id. The gene symbol and id are delimited by a colon (:) and each pair is delimited by a vertical bar (|)">
##INFO=<ID=MC,Number=.,Type=String,Description="comma separated list of molecular consequence in the form of Sequence Ontology ID|molecular_consequence">
##INFO=<ID=ORIGIN,Number=.,Type=String,Description="Allele origin. One or more of the following values may be added: 0 - unknown; 1 - germline; 2 - somatic; 4 - inherited; 8 - paternal; 16 - maternal; 32 - de-novo; 64 - biparental; 128 - uniparental; 256 - not-tested; 512 - tested-inconclusive; 1073741824 - other">
##INFO=<ID=RS,Number=.,Type=String,Description="dbSNP ID (i.e. rs number)">
##INFO=<ID=SSR,Number=1,Type=Integer,Description="Variant Suspect Reason Codes. One or more of the following values may be added: 0 - unspecified, 1 - Paralog, 2 - byEST, 4 - oldAlign, 8 - Para_EST, 16 - 1kg_failed, 1024 - other">
#CHROM	POS	ID	REF	ALT	QUAL	FILTER	INFO
1	1718817	224718	C	T	.	.	ALLELEID=226495;CLNDISDB=Human_Phenotype_Ontology:HP:0001249,MedGen:C1843367|Human_Phenotype_Ontology:HP:0001250,MedGen:C0036572|Human_Phenotype_Ontology:HP:0001252,MedGen:C0026827|Human_Phenotype_Ontology:HP:0001263,MedGen:C4020875|Human_Phenotype_Ontology:HP:0002069,MedGen:C0494475;CLNDN=Intellectual_disability|Seizures|Muscular_hypotonia|Global_developmental_delay|Generalized_tonic-clonic_seizures;CLNHGVS=NC_000001.10:g.1718817C>T;CLNREVSTAT=no_assertion_criteria_provided;CLNSIG=Pathogenic;CLNVC=single_nucleotide_variant;CLNVCSO=SO:0001483;CLNVI=UniProtKB_(protein):P62873#VAR_076651;GENEINFO=GNB1:2782;MC=SO:0001583|missense_variant;ORIGIN=32;RS=869312826
1	1736004	224716	A	G	.	.	ALLELEID=226497;CLNDISDB=Human_Phenotype_Ontology:HP:0000486,MedGen:C0038379|Human_Phenotype_Ontology:HP:0000639,MedGen:C0028738|Human_Phenotype_Ontology:HP:0001249,MedGen:C1843367|Human_Phenotype_Ontology:HP:0001250,MedGen:C0036572|Human_Phenotype_Ontology:HP:0001252,MedGen:C0026827|Human_Phenotype_Ontology:HP:0001263,MedGen:C4020875|Human_Phenotype_Ontology:HP:0001508,MedGen:C0231246|Human_Phenotype_Ontology:HP:0001510,MedGen:C3552463|Human_Phenotype_Ontology:HP:0002474,MedGen:C1847610|Human_Phenotype_Ontology:HP:0002509,MedGen:C1838391|Human_Phenotype_Ontology:HP:0002540,MedGen:C0560046|Human_Phenotype_Ontology:HP:0010841,MedGen:C4021219|Human_Phenotype_Ontology:HP:0011968,MedGen:C0232466|Human_Phenotype_Ontology:HP:0100704,MedGen:C0155320;CLNDN=Strabismus|Nystagmus|Intellectual_disability|Seizures|Muscular_hypotonia|Global_developmental_delay|Failure_to_thrive|Growth_delay|Expressive_language_delay|Limb_hypertonia|Inability_to_walk|Multifocal_epileptiform_discharges|Feeding_difficulties|Cortical_visual_impairment;CLNHGVS=NC_000001.10:g.1736004A>G;CLNREVSTAT=no_assertion_criteria_provided;CLNSIG=Pathogenic;CLNVC=single_nucleotide_variant;CLNVCSO=SO:0001483;CLNVI=UniProtKB_(protein):P62873#VAR_076649;GENEINFO=GNB1:2782;MC=SO:0001583|missense_variant,SO:0001623|5_prime_UTR_variant;ORIGIN=32;RS=869312824
1	1737942	224715	A	T	.	.	ALLELEID=226498;CLNDISDB=Gene:100310785,MedGen:C0023449,OMIM:613065,Orphanet:ORPHA513,SNOMED_CT:91857003|Human_Phenotype_Ontology:HP:0001250,MedGen:C0036572|Human_Phenotype_Ontology:HP:0001252,MedGen:C0026827|Human_Phenotype_Ontology:HP:0001263,MedGen:C4020875|Human_Phenotype_Ontology:HP:0001508,MedGen:C0231246|Human_Phenotype_Ontology:HP:0001510,MedGen:C3552463|Human_Phenotype_Ontology:HP:0002384,MedGen:C0149958|Human_Phenotype_Ontology:HP:0002509,MedGen:C1838391|Human_Phenotype_Ontology:HP:0008947,MedGen:C1860834|Human_Phenotype_Ontology:HP:0010841,MedGen:C4021219|Human_Phenotype_Ontology:HP:0011968,MedGen:C0232466|Human_Phenotype_Ontology:HP:0100704,MedGen:C0155320|MedGen:C4310774,OMIM:616973;CLNDN=Acute_lymphoid_leukemia|Seizures|Muscular_hypotonia|Global_developmental_delay|Failure_to_thrive|Growth_delay|Focal_seizures_with_impairment_of_consciousness_or_awareness|Limb_hypertonia|Infantile_muscular_hypotonia|Multifocal_epileptiform_discharges|Feeding_difficulties|Cortical_visual_impairment|Mental_retardation,_autosomal_dominant_42;CLNHGVS=NC_000001.10:g.1737942A>T;CLNREVSTAT=no_assertion_criteria_provided;CLNSIG=Pathogenic;CLNVC=single_nucleotide_variant;CLNVCSO=SO:0001483;CLNVI=OMIM_Allelic_Variant:139380.0003|UniProtKB_(protein):P62873#VAR_076647;GENEINFO=GNB1:2782;MC=SO:0001583|missense_variant,SO:0001623|5_prime_UTR_variant;ORIGIN=34;RS=752746786
1	1737948	224714	T	C	.	.	ALLELEID=226499;CLNDISDB=Human_Phenotype_Ontology:HP:0000486,MedGen:C0038379|Human_Phenotype_Ontology:HP:0001250,MedGen:C0036572|Human_Phenotype_Ontology:HP:0001252,MedGen:C0026827|Human_Phenotype_Ontology:HP:0001263,MedGen:C4020875|Human_Phenotype_Ontology:HP:0001510,MedGen:C3552463|Human_Phenotype_Ontology:HP:0008947,MedGen:C1860834|Human_Phenotype_Ontology:HP:0011198,MedGen:C4023476|Human_Phenotype_Ontology:HP:0011968,MedGen:C0232466|MedGen:C4310774,OMIM:616973|MedGen:CN517202;CLNDN=Strabismus|Seizures|Muscular_hypotonia|Global_developmental_delay|Growth_delay|Infantile_muscular_hypotonia|EEG_with_generalized_epileptiform_discharges|Feeding_difficulties|Mental_retardation,_autosomal_dominant_42|not_provided;CLNHGVS=NC_000001.10:g.1737948T>C;CLNREVSTAT=criteria_provided,_single_submitter;CLNSIG=Pathogenic;CLNVC=single_nucleotide_variant;CLNVCSO=SO:0001483;CLNVI=OMIM_Allelic_Variant:139380.0004|UniProtKB_(protein):P62873#VAR_076646;GENEINFO=GNB1:2782;MC=SO:0001583|missense_variant,SO:0001623|5_prime_UTR_variant;ORIGIN=33;RS=869312823
1	1737952	224713	C	T	.	.	AF_EXAC=0.00001;ALLELEID=226500;CLNDISDB=Human_Phenotype_Ontology:HP:0001252,MedGen:C0026827|Human_Phenotype_Ontology:HP:0001263,MedGen:C4020875;CLNDN=Muscular_hypotonia|Global_developmental_delay;CLNHGVS=NC_000001.10:g.1737952C>T;CLNREVSTAT=no_assertion_criteria_provided;CLNSIG=Pathogenic;CLNVC=single_nucleotide_variant;CLNVCSO=SO:0001483;CLNVI=UniProtKB_(protein):P62873#VAR_076645;GENEINFO=GNB1:2782;MC=SO:0001583|missense_variant,SO:0001623|5_prime_UTR_variant;ORIGIN=32;RS=758432471
1	1737953	224712	A	C	.	.	ALLELEID=226501;CLNDISDB=Human_Phenotype_Ontology:HP:0000486,MedGen:C0038379|Human_Phenotype_Ontology:HP:0001250,MedGen:C0036572|Human_Phenotype_Ontology:HP:0001263,MedGen:C4020875|Human_Phenotype_Ontology:HP:0001508,MedGen:C0231246|Human_Phenotype_Ontology:HP:0002384,MedGen:C0149958|Human_Phenotype_Ontology:HP:0002509,MedGen:C1838391;CLNDN=Strabismus|Seizures|Global_developmental_delay|Failure_to_thrive|Focal_seizures_with_impairment_of_consciousness_or_awareness|Limb_hypertonia;CLNHGVS=NC_000001.10:g.1737953A>C;CLNREVSTAT=no_assertion_criteria_provided;CLNSIG=Pathogenic;CLNVC=single_nucleotide_variant;CLNVCSO=SO:0001483;CLNVI=UniProtKB_(protein):P62873#VAR_076644;GENEINFO=GNB1:2782;MC=SO:0001583|missense_variant,SO:0001623|5_prime_UTR_variant;ORIGIN=32;RS=869312822
1	1737954	224711	T	C	.	.	ALLELEID=226502;CLNDISDB=Gene:100310785,MedGen:C0023449,OMIM:613065,Orphanet:ORPHA513,SNOMED_CT:91857003|Human_Phenotype_Ontology:HP:0001249,MedGen:C1843367|Human_Phenotype_Ontology:HP:0001252,MedGen:C0026827|Human_Phenotype_Ontology:HP:0001263,MedGen:C4020875|Human_Phenotype_Ontology:HP:0008947,MedGen:C1860834|MedGen:C4310774,OMIM:616973;CLNDN=Acute_lymphoid_leukemia|Intellectual_disability|Muscular_hypotonia|Global_developmental_delay|Infantile_muscular_hypotonia|Mental_retardation,_autosomal_dominant_42;CLNHGVS=NC_000001.10:g.1737954T>C;CLNREVSTAT=no_assertion_criteria_provided;CLNSIG=Pathogenic;CLNVC=single_nucleotide_variant;CLNVCSO=SO:0001483;CLNVI=OMIM_Allelic_Variant:139380.0001|UniProtKB_(protein):P62873#VAR_076643;GENEINFO=GNB1:2782;MC=SO:0001583|missense_variant,SO:0001623|5_prime_UTR_variant;ORIGIN=34;RS=869312821
1	12025628	374077	G	A	.	.	ALLELEID=360800;CLNDISDB=Gene:101290499,Human_Phenotype_Ontology:HP:0001539,MedGen:C0795690,OMIM:164750,Orphanet:ORPHA660,SNOMED_CT:18735004|Human_Phenotype_Ontology:HP:0000218,MedGen:C0240635|Human_Phenotype_Ontology:HP:0001290,MedGen:C1858120|Human_Phenotype_Ontology:HP:0001382,MedGen:C1844820|Human_Phenotype_Ontology:HP:0002944,MedGen:C0749379|Human_Phenotype_Ontology:HP:0005280,MedGen:C1836542;CLNDN=Congenital_omphalocele|High_palate|Generalized_hypotonia|Joint_hypermobility|Thoracolumbar_scoliosis|Depressed_nasal_bridge;CLNHGVS=NC_000001.10:g.12025628G>A;CLNREVSTAT=criteria_provided,_single_submitter;CLNSIG=Pathogenic;CLNVC=single_nucleotide_variant;CLNVCSO=SO:0001483;CLNVI=Centre_for_Mendelian_Genomics,University_Medical_Centre_Ljubljana:CMGVARID00392;GENEINFO=PLOD1:5351;MC=SO:0001587|nonsense;ORIGIN=0;RS=1057518879
1	12052716	2276	C	T	.	.	ALLELEID=17315;CLNDISDB=Human_Phenotype_Ontology:HP:0000164,MedGen:C0262444|Human_Phenotype_Ontology:HP:0000252,MedGen:C0424688|Human_Phenotype_Ontology:HP:0000682,MedGen:C4021800|Human_Phenotype_Ontology:HP:0000953,MedGen:C0162834,Orphanet:ORPHA79375|Human_Phenotype_Ontology:HP:0001508,MedGen:C0231246|Human_Phenotype_Ontology:HP:0002293,MedGen:C1860137|Human_Phenotype_Ontology:HP:0002460,MedGen:C1864696|Human_Phenotype_Ontology:HP:0003457,MedGen:C0476403|Human_Phenotype_Ontology:HP:0004322,MedGen:C0349588|Human_Phenotype_Ontology:HP:0004325,MedGen:C1844806|Human_Phenotype_Ontology:HP:0004552,MedGen:C3806301|Human_Phenotype_Ontology:HP:0008066,MedGen:C0241054|Human_Phenotype_Ontology:HP:0008404,MedGen:C0221260|Human_Phenotype_Ontology:HP:0100699,MedGen:C0008767|MedGen:C0393807,OMIM:601152,Orphanet:ORPHA90120,SNOMED_CT:128203003|MedGen:C1836485,OMIM:609260,Orphanet:ORPHA99947|MedGen:CN043576|MedGen:CN517202;CLNDN=Abnormality_of_the_teeth|Microcephaly|Abnormality_of_dental_enamel|Hyperpigmentation_of_the_skin|Failure_to_thrive|Alopecia_of_scalp|Distal_muscle_weakness|EMG_abnormality|Short_stature|Decreased_body_weight|Scarring_alopecia_of_scalp|Abnormal_blistering_of_the_skin|Nail_dystrophy|Scarring|Hereditary_motor_and_sensory_neuropathy_with_optic_atrophy|Charcot-Marie-Tooth_disease,_type_2A2A|Charcot-Marie-Tooth_disease,_type_2|not_provided;CLNHGVS=NC_000001.10:g.12052716C>T;CLNREVSTAT=criteria_provided,_multiple_submitters,_no_conflicts;CLNSIG=Pathogenic;CLNVC=single_nucleotide_variant;CLNVCSO=SO:0001483;CLNVI=Centre_for_Mendelian_Genomics,University_Medical_Centre_Ljubljana:CMGVARID00460|OMIM_Allelic_Variant:608507.0009|UniProtKB_(protein):O95140#VAR_029876;GENEINFO=MFN2:9927;MC=SO:0001583|missense_variant;ORIGIN=1;RS=119103263
1	17349143	12781	C	T	.	.	AF_EXAC=0.00003;ALLELEID=27820;CLNDISDB=Human_Phenotype_Ontology:HP:0002666,MedGen:C0031511,OMIM:171300|Human_Phenotype_Ontology:HP:0100723,MeSH:D046152,MedGen:C0238198,OMIM:606764,Orphanet:ORPHA44890|MedGen:C0027672,SNOMED_CT:699346009|MedGen:C1708353,Orphanet:ORPHA29072|MedGen:C1861848,OMIM:115310|MedGen:CN517202;CLNDN=Pheochromocytoma|Gastrointestinal_stroma_tumor|Hereditary_cancer-predisposing_syndrome|Hereditary_Paraganglioma-Pheochromocytoma_Syndromes|Paragangliomas_4|not_provided;CLNHGVS=NC_000001.10:g.17349143C>T;CLNREVSTAT=criteria_provided,_multiple_submitters,_no_conflicts;CLNSIG=Pathogenic;CLNVC=single_nucleotide_variant;CLNVCSO=SO:0001483;CLNVI=OMIM_Allelic_Variant:185470.0004|UniProtKB_(protein):P21912#VAR_017869;GENEINFO=SDHB:6390;MC=SO:0001583|missense_variant;ORIGIN=1;RS=74315368
1	27875728	133327	AG	A	.	.	ALLELEID=137064;CLNDISDB=Human_Phenotype_Ontology:HP:0000750,MedGen:C0454644|Human_Phenotype_Ontology:HP:0001249,MedGen:C1843367|Human_Phenotype_Ontology:HP:0001252,MedGen:C0026827|Human_Phenotype_Ontology:HP:0001263,MedGen:C4020875|Human_Phenotype_Ontology:HP:0001319,MedGen:C2267233|Human_Phenotype_Ontology:HP:0010535,MedGen:C0037315|MedGen:C4014419,OMIM:615829,Orphanet:ORPHA412069;CLNDN=Delayed_speech_and_language_development|Intellectual_disability|Muscular_hypotonia|Global_developmental_delay|Neonatal_hypotonia|Sleep_apnea|Xia-Gibbs_syndrome;CLNHGVS=NC_000001.10:g.27875729delG;CLNREVSTAT=criteria_provided,_single_submitter;CLNSIG=Pathogenic;CLNVC=Deletion;CLNVCSO=SO:0000159;CLNVI=OMIM_Allelic_Variant:615790.0002;GENEINFO=AHDC1:27245;MC=SO:0001589|frameshift_variant;ORIGIN=33;RS=587779767
1	43396342	373993	G	GC	.	.	ALLELEID=360812;CLNDISDB=Human_Phenotype_Ontology:HP:0000252,MedGen:C0424688|Human_Phenotype_Ontology:HP:0001250,MedGen:C0036572|Human_Phenotype_Ontology:HP:0001251,MedGen:C0007758,SNOMED_CT:85102008|Human_Phenotype_Ontology:HP:0001263,MedGen:C4020875|Human_Phenotype_Ontology:HP:0001336,MedGen:C0027066;CLNDN=Microcephaly|Seizures|Cerebellar_ataxia|Global_developmental_delay|Myoclonus;CLNHGVS=NC_000001.10:g.43396343dupC;CLNREVSTAT=no_assertion_criteria_provided;CLNSIG=Pathogenic;CLNVC=Duplication;CLNVCSO=SO:1000035;CLNVI=Centre_for_Mendelian_Genomics,University_Medical_Centre_Ljubljana:CMGVARID00197;GENEINFO=SLC2A1:6513;MC=SO:0001589|frameshift_variant;ORIGIN=0;RS=1057518821
1	45798475	5293	T	C	.	.	AF_ESP=0.0022;AF_EXAC=0.00162;AF_TGP=0.0002;ALLELEID=20332;CLNDISDB=Human_Phenotype_Ontology:HP:0006753,MeSH:D013274,MedGen:C0038356,OMIM:613659,SNOMED_CT:126824007|Human_Phenotype_Ontology:HP:0012114,MedGen:C0476089,OMIM:608089,SNOMED_CT:254878006|Human_Phenotype_Ontology:HP:0030434,MeSH:D018296,MedGen:C0206711,OMIM:132600,Orphanet:ORPHA91414|MedGen:C0027672,SNOMED_CT:699346009|MedGen:C0699790,OMIM:114500,SNOMED_CT:269533000|MedGen:C1837991,OMIM:608456,Orphanet:ORPHA247798|MedGen:C3272841|MedGen:CN169374|MedGen:CN517202;CLNDN=Neoplasm_of_stomach|Endometrial_carcinoma|Pilomatrixoma|Hereditary_cancer-predisposing_syndrome|Carcinoma_of_colon|MYH-associated_polyposis|MUTYH-associated_polyposis|not_specified|not_provided;CLNHGVS=NC_000001.10:g.45798475T>C;CLNREVSTAT=criteria_provided,_multiple_submitters,_no_conflicts;CLNSIG=Pathogenic;CLNVC=single_nucleotide_variant;CLNVCSO=SO:0001483;CLNVI=ARUP_Laboratories,_Molecular_Genetics_and_Genomics:2013|HGMD:CM020286|Illumina_Clinical_Services_Laboratory,Illumina:143054|OMIM_Allelic_Variant:604933.0001;GENEINFO=MUTYH:4595;MC=SO:0001583|missense_variant;ORIGIN=1;RS=34612342
1	68896964	374139	C	T	.	.	ALLELEID=360814;CLNDISDB=Human_Phenotype_Ontology:HP:0000504,MedGen:C4025846|Human_Phenotype_Ontology:HP:0000512,MedGen:C1849688|Human_Phenotype_Ontology:HP:0000546,MedGen:C0035304|Human_Phenotype_Ontology:HP:0007875,MedGen:C0005754;CLNDN=Abnormality_of_vision|Abnormal_electroretinogram|Retinal_degeneration|Congenital_blindness;CLNHGVS=NC_000001.10:g.68896964C>T;CLNREVSTAT=criteria_provided,_single_submitter;CLNSIG=Pathogenic;CLNVC=single_nucleotide_variant;CLNVCSO=SO:0001483;CLNVI=Centre_for_Mendelian_Genomics,University_Medical_Centre_Ljubljana:CMGVARID00525;GENEINFO=RPE65:6121;MC=SO:0001575|splice_donor_variant;ORIGIN=0;RS=1057518922
1	94485158	374183	T	TC	.	.	ALLELEID=360816;CLNDISDB=Human_Phenotype_Ontology:HP:0000488,MedGen:C0035309|Human_Phenotype_Ontology:HP:0000505,MedGen:C0042798,SNOMED_CT:397540003;CLNDN=Retinopathy|Visual_impairment;CLNHGVS=NC_000001.10:g.94485159dupC;CLNREVSTAT=criteria_provided,_single_submitter;CLNSIG=Pathogenic;CLNVC=Duplication;CLNVCSO=SO:1000035;CLNVI=Centre_for_Mendelian_Genomics,University_Medical_Centre_Ljubljana:CMGVARID00612;GENEINFO=ABCA4:24;MC=SO:0001589|frameshift_variant;ORIGIN=0;RS=1057518955
1	94528871	438088	G	T	.	.	ALLELEID=431631;CLNDISDB=Human_Phenotype_Ontology:HP:0000547,MeSH:D012174,MedGen:C0035334,OMIM:268000,Orphanet:ORPHA791,SNOMED_CT:28835009|Human_Phenotype_Ontology:HP:0000556,MedGen:C0854723,Orphanet:ORPHA71862,SNOMED_CT:314407005;CLNDN=Retinitis_pigmentosa|Retinal_dystrophy;CLNHGVS=NC_000001.10:g.94528871G>T;CLNREVSTAT=no_assertion_criteria_provided;CLNSIG=Pathogenic;CLNVC=single_nucleotide_variant;CLNVCSO=SO:0001483;GENEINFO=ABCA4:24;MC=SO:0001587|nonsense;ORIGIN=0
1	94578624	92871	T	C	.	.	ALLELEID=98778;CLNDISDB=Human_Phenotype_Ontology:HP:0000505,MedGen:C0042798,SNOMED_CT:397540003|Human_Phenotype_Ontology:HP:0000603,MedGen:C0152191|Human_Phenotype_Ontology:HP:0000608,MedGen:C0024437|Human_Phenotype_Ontology:HP:0001105,MedGen:C0521694|MeSH:C535804,MedGen:C1855465,OMIM:248200;CLNDN=Visual_impairment|Central_scotoma|Macular_degeneration|Retinal_atrophy|Stargardt_disease_1;CLNHGVS=NC_000001.10:g.94578624T>C;CLNREVSTAT=criteria_provided,_multiple_submitters,_no_conflicts;CLNSIG=Pathogenic;CLNVC=single_nucleotide_variant;CLNVCSO=SO:0001483;CLNVI=Centre_for_Mendelian_Genomics,University_Medical_Centre_Ljubljana:CMGVARID00041;GENEINFO=ABCA4:24;MC=SO:0001574|splice_acceptor_variant;ORIGIN=1;RS=398123339
1	149895459	212156	GGGCCTCGAGGGGGAACTGGT	G	.	.	ALLELEID=206712;CLNDISDB=Gene:171,MedGen:C0265245,OMIM:154400,SNOMED_CT:35520007|Human_Phenotype_Ontology:HP:0000272,MedGen:C1858085|Human_Phenotype_Ontology:HP:0000347,MedGen:C0025990|Human_Phenotype_Ontology:HP:0000402,MedGen:C0395837|Human_Phenotype_Ontology:HP:0011800,MedGen:C2673410;CLNDN=Nager_syndrome|Malar_flattening|Micrognathia|Stenosis_of_the_external_auditory_canal|Midface_retrusion;CLNHGVS=NC_000001.10:g.149895460_149895479del;CLNREVSTAT=criteria_provided,_multiple_submitters,_no_conflicts;CLNSIG=Pathogenic;CLNVC=Deletion;CLNVCSO=SO:0000159;GENEINFO=SF3B4:10262;MC=SO:0001589|frameshift_variant;ORIGIN=1;RS=797045954
1	161140729	373956	G	A	.	.	ALLELEID=360805;CLNDISDB=Human_Phenotype_Ontology:HP:0008066,MedGen:C0241054|Human_Phenotype_Ontology:HP:0010473,MedGen:C0151861|Human_Phenotype_Ontology:HP:0011848,MedGen:C0232488;CLNDN=Abnormal_blistering_of_the_skin|Porphyrinuria|Abdominal_colic;CLNHGVS=NC_000001.10:g.161140729G>A;CLNREVSTAT=no_assertion_criteria_provided;CLNSIG=Pathogenic;CLNVC=single_nucleotide_variant;CLNVCSO=SO:0001483;GENEINFO=PPOX:5498;MC=SO:0001587|nonsense;ORIGIN=0;RS=1057518798
1	162748390	375878	T	A	.	.	ALLELEID=362757;CLNDISDB=Human_Phenotype_Ontology:HP:0002860,MeSH:D002294,MedGen:C0007137,SNOMED_CT:28899001|Human_Phenotype_Ontology:HP:0030358,MeSH:D002289,MedGen:C0007131,SNOMED_CT:254637007;CLNDN=Squamous_cell_carcinoma|Non-small_cell_lung_cancer;CLNHGVS=NC_000001.10:g.162748390T>A;CLNREVSTAT=no_assertion_criteria_provided;CLNSIG=Pathogenic;CLNVC=single_nucleotide_variant;CLNVCSO=SO:0001483;GENEINFO=DDR2:4921;MC=SO:0001583|missense_variant;ORIGIN=2;RS=267598140
1	173797450	1057	TT	C	.	.	AF_TGP=0.0010;ALLELEID=16096;CLNDISDB=Human_Phenotype_Ontology:HP:0001310,MedGen:C0234162|Human_Phenotype_Ontology:HP:0002066,MedGen:C0751837|Human_Phenotype_Ontology:HP:0002141,MedGen:C1836150|MedGen:C1970180,OMIM:611105,Orphanet:ORPHA137898;CLNDN=Dysmetria|Gait_ataxia|Gait_imbalance|Leukoencephalopathy_with_Brainstem_and_Spinal_Cord_Involvement_and_Lactate_Elevation;CLNHGVS=NC_000001.10:g.173797450_173797451delTTinsC;CLNREVSTAT=criteria_provided,_single_submitter;CLNSIG=Pathogenic;CLNVC=Indel;CLNVCSO=SO:1000032;CLNVI=Centre_for_Mendelian_Genomics,University_Medical_Centre_Ljubljana:CMGVARID00499|OMIM_Allelic_Variant:610956.0001;GENEINFO=DARS2:55157;MC=SO:0001627|intron_variant;ORIGIN=1;RS=367543010
1	215901574	2357	C	T	.	.	AF_EXAC=0.00011;ALLELEID=17396;CLNDISDB=Human_Phenotype_Ontology:HP:0000365,MedGen:C0018772|Human_Phenotype_Ontology:HP:0000547,MeSH:D012174,MedGen:C0035334,OMIM:268000,Orphanet:ORPHA791,SNOMED_CT:28835009|Human_Phenotype_Ontology:HP:0008527,MedGen:C1865866|MedGen:C1848634,OMIM:276901|MedGen:C3151138,OMIM:613809|MedGen:CN517202;CLNDN=Hearing_impairment|Retinitis_pigmentosa|Congenital_sensorineural_hearing_impairment|Usher_syndrome,_type_2A|Retinitis_pigmentosa_39|not_provided;CLNHGVS=NC_000001.10:g.215901574C>T;CLNREVSTAT=criteria_provided,_multiple_submitters,_no_conflicts;CLNSIG=Pathogenic;CLNVC=single_nucleotide_variant;CLNVCSO=SO:0001483;CLNVI=Centre_for_Mendelian_Genomics,University_Medical_Centre_Ljubljana:CMGVARID00220|Centre_for_Mendelian_Genomics,University_Medical_Centre_Ljubljana:CMGVARID00329|OMIM_Allelic_Variant:608400.0007;GENEINFO=USH2A:7399;MC=SO:0001587|nonsense;ORIGIN=1;RS=111033364
1	216420436	2351	TC	T	.	.	AF_ESP=0.0010;AF_EXAC=0.00079;ALLELEID=17390;CLNDISDB=Human_Phenotype_Ontology:HP:0000547,MeSH:D012174,MedGen:C0035334,OMIM:268000,Orphanet:ORPHA791,SNOMED_CT:28835009|Human_Phenotype_Ontology:HP:0000556,MedGen:C0854723,Orphanet:ORPHA71862,SNOMED_CT:314407005|MeSH:D052245,MedGen:C0271097,Orphanet:ORPHA886|MedGen:C1848634,OMIM:276901|MedGen:C3151138,OMIM:613809|MedGen:CN517202;CLNDN=Retinitis_pigmentosa|Retinal_dystrophy|Usher_syndrome|Usher_syndrome,_type_2A|Retinitis_pigmentosa_39|not_provided;CLNHGVS=NC_000001.10:g.216420437delC;CLNREVSTAT=criteria_provided,_multiple_submitters,_no_conflicts;CLNSIG=Pathogenic;CLNVC=Deletion;CLNVCSO=SO:0000159;CLNVI=OMIM_Allelic_Variant:608400.0001;GENEINFO=USH2A:7399;MC=SO:0001589|frameshift_variant;ORIGIN=1;RS=80338903
1	220316451	156553	C	T	.	.	ALLELEID=166347;CLNDISDB=Human_Phenotype_Ontology:HP:0000518,MedGen:C1962983|Human_Phenotype_Ontology:HP:0009830,MedGen:C0442874|MedGen:C4014942,OMIM:616007,Orphanet:ORPHA436174|MedGen:CN220452|MedGen:CN220453;CLNDN=Cataract|Peripheral_neuropathy|Cataracts,_growth_hormone_deficiency,_sensory_neuropathy,_sensorineural_hearing_loss,_and_skeletal_dysplasia|growth_hormone_deficiency_with_short_stature|partial_sensorineural_deafness;CLNHGVS=NC_000001.10:g.220316451C>T;CLNREVSTAT=no_assertion_criteria_provided;CLNSIG=Pathogenic;CLNVC=single_nucleotide_variant;CLNVCSO=SO:0001483;CLNVI=OMIM_Allelic_Variant:612801.0001|UniProtKB_(protein):Q9NSE4#VAR_072591|VariO:0052;GENEINFO=IARS2:55699;MC=SO:0001583|missense_variant;ORIGIN=1;RS=587783070
2	38298287	68466	T	TGGTGGCATGA	.	.	ALLELEID=79358;CLNDISDB=Human_Phenotype_Ontology:HP:0000557,MedGen:C0020302,OMIM:231300,Orphanet:ORPHA98976|Human_Phenotype_Ontology:HP:0000659,MedGen:C0344559,OMIM:604229,SNOMED_CT:204153003|MedGen:CN517202;CLNDN=Buphthalmos|Irido-corneo-trabecular_dysgenesis|not_provided;CLNHGVS=NC_000002.11:g.38298288_38298297dupGGTGGCATGA;CLNREVSTAT=criteria_provided,_multiple_submitters,_no_conflicts;CLNSIG=Pathogenic;CLNVC=Duplication;CLNVCSO=SO:1000035;GENEINFO=CYP1B1:1545;MC=SO:0001589|frameshift_variant;ORIGIN=17;RS=587778873
2	169788952	374098	G	A	.	.	ALLELEID=360825;CLNDISDB=Human_Phenotype_Ontology:HP:0000989,MedGen:C0033774|Human_Phenotype_Ontology:HP:0001406,MedGen:C0008372|Human_Phenotype_Ontology:HP:0200148,MedGen:C2750654;CLNDN=Pruritus|Intrahepatic_cholestasis|Abnormal_liver_function_tests_during_pregnancy;CLNHGVS=NC_000002.11:g.169788952G>A;CLNREVSTAT=criteria_provided,_single_submitter;CLNSIG=Pathogenic;CLNVC=single_nucleotide_variant;CLNVCSO=SO:0001483;CLNVI=Centre_for_Mendelian_Genomics,University_Medical_Centre_Ljubljana:CMGVARID00441;GENEINFO=ABCB11:8647;MC=SO:0001583|missense_variant;ORIGIN=0;RS=72549398
2	182423344	2364	G	A	.	.	AF_ESP=0.0005;AF_EXAC=0.00040;ALLELEID=17403;CLNDISDB=Human_Phenotype_Ontology:HP:0000547,MeSH:D012174,MedGen:C0035334,OMIM:268000,Orphanet:ORPHA791,SNOMED_CT:28835009|Human_Phenotype_Ontology:HP:0000556,MedGen:C0854723,Orphanet:ORPHA71862,SNOMED_CT:314407005|MedGen:C1842127,OMIM:608380|MedGen:CN239466;CLNDN=Retinitis_pigmentosa|Retinal_dystrophy|Retinitis_pigmentosa_26|Retinitis_Pigmentosa,_Recessive;CLNHGVS=NC_000002.11:g.182423344G>A;CLNREVSTAT=criteria_provided,_multiple_submitters,_no_conflicts;CLNSIG=Pathogenic;CLNVC=single_nucleotide_variant;CLNVCSO=SO:0001483;CLNVI=Illumina_Clinical_Services_Laboratory,Illumina:280436|OMIM_Allelic_Variant:608381.0001;GENEINFO=CERKL:375298;MC=SO:0001587|nonsense,SO:0001627|intron_variant;ORIGIN=1;RS=121909398;CLNDISDBINCL=MedGen:C1842127,OMIM:608380;CLNDNINCL=Retinitis_pigmentosa_26;CLNSIGINCL=424768:Pathogenic
2	196651859	375378	A	G	.	.	ALLELEID=362134;CLNDISDB=Human_Phenotype_Ontology:HP:0001250,MedGen:C0036572|Human_Phenotype_Ontology:HP:0002079,MedGen:C0344482|Human_Phenotype_Ontology:HP:0002094,MedGen:C0013404|Human_Phenotype_Ontology:HP:0002134,MedGen:C0004782|Human_Phenotype_Ontology:HP:0003808,MedGen:C0852413;CLNDN=Seizures|Hypoplasia_of_the_corpus_callosum|Dyspnea|Abnormality_of_the_basal_ganglia|Abnormal_muscle_tone;CLNHGVS=NC_000002.11:g.196651859A>G;CLNREVSTAT=no_assertion_criteria_provided;CLNSIG=Pathogenic;CLNVC=single_nucleotide_variant;CLNVCSO=SO:0001483;GENEINFO=DNAH7:56171;MC=SO:0001583|missense_variant;ORIGIN=32;RS=1057519439
2	202070652	7766	C	T	.	.	ALLELEID=22805;CLNDISDB=Human_Phenotype_Ontology:HP:0006753,MeSH:D013274,MedGen:C0038356,OMIM:613659,SNOMED_CT:126824007|Human_Phenotype_Ontology:HP:0012539,MedGen:C0024305,OMIM:605027,Orphanet:ORPHA547,SNOMED_CT:1929004;CLNDN=Neoplasm_of_stomach|Malignant_lymphoma,_non-Hodgkin;CLNHGVS=NC_000002.11:g.202070652C>T;CLNREVSTAT=no_assertion_criteria_provided;CLNSIG=Pathogenic;CLNVC=single_nucleotide_variant;CLNVCSO=SO:0001483;CLNVI=OMIM_Allelic_Variant:601762.0004;GENEINFO=CASP10:843;MC=SO:0001587|nonsense,SO:0001627|intron_variant;ORIGIN=2;RS=121909775
2	202539978	375383	A	G	.	.	ALLELEID=362135;CLNDISDB=Human_Phenotype_Ontology:HP:0000218,MedGen:C0240635|Human_Phenotype_Ontology:HP:0000431,MedGen:C1849367|Human_Phenotype_Ontology:HP:0000486,MedGen:C0038379|Human_Phenotype_Ontology:HP:0001249,MedGen:C1843367|Human_Phenotype_Ontology:HP:0001250,MedGen:C0036572|Human_Phenotype_Ontology:HP:0001263,MedGen:C4020875|Human_Phenotype_Ontology:HP:0001290,MedGen:C1858120;CLNDN=High_palate|Wide_nasal_bridge|Strabismus|Intellectual_disability|Seizures|Global_developmental_delay|Generalized_hypotonia;CLNHGVS=NC_000002.11:g.202539978A>G;CLNREVSTAT=no_assertion_criteria_provided;CLNSIG=Pathogenic;CLNVC=single_nucleotide_variant;CLNVCSO=SO:0001483;GENEINFO=MPP4:58538;MC=SO:0001583|missense_variant;ORIGIN=32;RS=1057519443
2	208989018	16940	G	T	.	.	ALLELEID=31979;CLNDISDB=Human_Phenotype_Ontology:HP:0000519,MedGen:C1842324|Human_Phenotype_Ontology:HP:0010926,MedGen:C1861832,OMIM:115700;CLNDN=Congenital_cataract|Cataract_4;CLNHGVS=NC_000002.11:g.208989018G>T;CLNREVSTAT=no_assertion_criteria_provided;CLNSIG=Pathogenic;CLNVC=single_nucleotide_variant;CLNVCSO=SO:0001483;CLNVI=OMIM_Allelic_Variant:123690.0004|OMIM_Allelic_Variant:123690.0006|UniProtKB_(protein):P07320#VAR_021145;GENEINFO=CRYGD:1421|LOC100507443:100507443;MC=SO:0001583|missense_variant;ORIGIN=17;RS=28931605
2	217280150	374208	C	A	.	.	ALLELEID=360834;CLNDISDB=Human_Phenotype_Ontology:HP:0000097,MedGen:C0017668|Human_Phenotype_Ontology:HP:0000252,MedGen:C0424688|Human_Phenotype_Ontology:HP:0001518,MedGen:C0021288|Human_Phenotype_Ontology:HP:0003521,MedGen:C1846435|Human_Phenotype_Ontology:HP:0004322,MedGen:C0349588|Human_Phenotype_Ontology:HP:0004325,MedGen:C1844806|Human_Phenotype_Ontology:HP:0006695,MedGen:C1389016|Human_Phenotype_Ontology:HP:0011451,MedGen:C4020749|Human_Phenotype_Ontology:HP:0012588,MedGen:C0403397;CLNDN=Focal_segmental_glomerulosclerosis|Microcephaly|Small_for_gestational_age|Disproportionate_short-trunk_short_stature|Short_stature|Decreased_body_weight|Atrioventricular_canal_defect|Congenital_microcephaly|Steroid-resistant_nephrotic_syndrome;CLNHGVS=NC_000002.11:g.217280150C>A;CLNREVSTAT=criteria_provided,_single_submitter;CLNSIG=Pathogenic;CLNVC=single_nucleotide_variant;CLNVCSO=SO:0001483;CLNVI=Centre_for_Mendelian_Genomics,University_Medical_Centre_Ljubljana:CMGVARID00653;GENEINFO=SMARCAL1:50485;MC=SO:0001587|nonsense;ORIGIN=0;RS=748106387
2	219135284	1892	C	T	.	.	ALLELEID=16931;CLNDISDB=Human_Phenotype_Ontology:HP:0002268,MedGen:C0393588|Human_Phenotype_Ontology:HP:0007166,MedGen:C1836174|Human_Phenotype_Ontology:HP:0012194,MedGen:C1863061|MedGen:C1869117,OMIM:118800,Orphanet:ORPHA98810,SNOMED_CT:49949003;CLNDN=Paroxysmal_dystonia|Paroxysmal_dyskinesia|Episodic_hemiplegia|Paroxysmal_choreoathetosis;CLNHGVS=NC_000002.11:g.219135284C>T;CLNREVSTAT=no_assertion_criteria_provided;CLNSIG=Pathogenic;CLNVC=single_nucleotide_variant;CLNVCSO=SO:0001483;CLNVI=Centre_for_Mendelian_Genomics,University_Medical_Centre_Ljubljana:CMGVARID00239|OMIM_Allelic_Variant:609023.0001|UniProtKB_(protein):Q8N490#VAR_034845;GENEINFO=PNKD:25953;MC=SO:0001583|missense_variant;ORIGIN=1;RS=121434511
3	47888040	375374	G	A	.	.	ALLELEID=362138;CLNDISDB=Human_Phenotype_Ontology:HP:0000252,MedGen:C0424688|Human_Phenotype_Ontology:HP:0000486,MedGen:C0038379|Human_Phenotype_Ontology:HP:0000657,MedGen:C3489733|Human_Phenotype_Ontology:HP:0001250,MedGen:C0036572|Human_Phenotype_Ontology:HP:0002317,MedGen:C0231686|Human_Phenotype_Ontology:HP:0004322,MedGen:C0349588|MedGen:CN703736,OMIM:617804;CLNDN=Microcephaly|Strabismus|Oculomotor_apraxia|Seizures|Unsteady_gait|Short_stature|NEURODEVELOPMENTAL_DISORDER_WITH_SEVERE_MOTOR_IMPAIRMENT_AND_ABSENT_LANGUAGE;CLNHGVS=NC_000003.11:g.47888040G>A;CLNREVSTAT=no_assertion_criteria_provided;CLNSIG=Pathogenic;CLNVC=single_nucleotide_variant;CLNVCSO=SO:0001483;CLNVI=OMIM_Allelic_Variant:616423.0001;GENEINFO=DHX30:22907;MC=SO:0001583|missense_variant;ORIGIN=33;RS=1057519436
3	47888247	402130	A	G	.	.	ALLELEID=389102;CLNDISDB=Human_Phenotype_Ontology:HP:0000252,MedGen:C0424688|Human_Phenotype_Ontology:HP:0000365,MedGen:C0018772|Human_Phenotype_Ontology:HP:0000486,MedGen:C0038379|Human_Phenotype_Ontology:HP:0000750,MedGen:C0454644|Human_Phenotype_Ontology:HP:0001263,MedGen:C4020875|Human_Phenotype_Ontology:HP:0002360,MedGen:C0037317|Human_Phenotype_Ontology:HP:0008936,MedGen:C1853743|MedGen:CN703736,OMIM:617804;CLNDN=Microcephaly|Hearing_impairment|Strabismus|Delayed_speech_and_language_development|Global_developmental_delay|Sleep_disturbance|Muscular_hypotonia_of_the_trunk|NEURODEVELOPMENTAL_DISORDER_WITH_SEVERE_MOTOR_IMPAIRMENT_AND_ABSENT_LANGUAGE;CLNHGVS=NC_000003.11:g.47888247A>G;CLNREVSTAT=criteria_provided,_single_submitter;CLNSIG=Pathogenic;CLNVC=single_nucleotide_variant;CLNVCSO=SO:0001483;CLNVI=OMIM_Allelic_Variant:616423.0002;GENEINFO=DHX30:22907;MC=SO:0001583|missense_variant;ORIGIN=33;RS=1060499733
3	47889727	375373	C	T	.	.	ALLELEID=362139;CLNDISDB=Human_Phenotype_Ontology:HP:0000252,MedGen:C0424688|Human_Phenotype_Ontology:HP:0001007,MedGen:C0019572|Human_Phenotype_Ontology:HP:0001249,MedGen:C1843367|Human_Phenotype_Ontology:HP:0001263,MedGen:C4020875|Human_Phenotype_Ontology:HP:0001290,MedGen:C1858120|Human_Phenotype_Ontology:HP:0001508,MedGen:C0231246|Human_Phenotype_Ontology:HP:0002353,MedGen:C0151611|Human_Phenotype_Ontology:HP:0004322,MedGen:C0349588|MedGen:CN703736,OMIM:617804;CLNDN=Microcephaly|Hirsutism|Intellectual_disability|Global_developmental_delay|Generalized_hypotonia|Failure_to_thrive|EEG_abnormality|Short_stature|NEURODEVELOPMENTAL_DISORDER_WITH_SEVERE_MOTOR_IMPAIRMENT_AND_ABSENT_LANGUAGE;CLNHGVS=NC_000003.11:g.47889727C>T;CLNREVSTAT=no_assertion_criteria_provided;CLNSIG=Pathogenic;CLNVC=single_nucleotide_variant;CLNVCSO=SO:0001483;CLNVI=OMIM_Allelic_Variant:616423.0004;GENEINFO=DHX30:22907;MC=SO:0001583|missense_variant;ORIGIN=33;RS=753242774
3	48612651	17463	G	A	.	.	AF_ESP=0.0001;AF_EXAC=0.00002;ALLELEID=32502;CLNDISDB=Human_Phenotype_Ontology:HP:0000164,MedGen:C0262444|Human_Phenotype_Ontology:HP:0000252,MedGen:C0424688|Human_Phenotype_Ontology:HP:0000682,MedGen:C4021800|Human_Phenotype_Ontology:HP:0000953,MedGen:C0162834,Orphanet:ORPHA79375|Human_Phenotype_Ontology:HP:0001508,MedGen:C0231246|Human_Phenotype_Ontology:HP:0002293,MedGen:C1860137|Human_Phenotype_Ontology:HP:0002460,MedGen:C1864696|Human_Phenotype_Ontology:HP:0003457,MedGen:C0476403|Human_Phenotype_Ontology:HP:0004322,MedGen:C0349588|Human_Phenotype_Ontology:HP:0004325,MedGen:C1844806|Human_Phenotype_Ontology:HP:0004552,MedGen:C3806301|Human_Phenotype_Ontology:HP:0008066,MedGen:C0241054|Human_Phenotype_Ontology:HP:0008404,MedGen:C0221260|Human_Phenotype_Ontology:HP:0100699,MedGen:C0008767|MedGen:C2673612|MedGen:CN517202;CLNDN=Abnormality_of_the_teeth|Microcephaly|Abnormality_of_dental_enamel|Hyperpigmentation_of_the_skin|Failure_to_thrive|Alopecia_of_scalp|Distal_muscle_weakness|EMG_abnormality|Short_stature|Decreased_body_weight|Scarring_alopecia_of_scalp|Abnormal_blistering_of_the_skin|Nail_dystrophy|Scarring|Epidermolysis_bullosa_dystrophica_inversa,_autosomal_recessive|not_provided;CLNHGVS=NC_000003.11:g.48612651G>A;CLNREVSTAT=criteria_provided,_multiple_submitters,_no_conflicts;CLNSIG=Pathogenic;CLNVC=single_nucleotide_variant;CLNVCSO=SO:0001483;CLNVI=Centre_for_Mendelian_Genomics,University_Medical_Centre_Ljubljana:CMGVARID00462|OMIM_Allelic_Variant:120120.0041|UniProtKB_(protein):Q02388#VAR_064996;GENEINFO=COL7A1:1294;MC=SO:0001583|missense_variant;ORIGIN=1;RS=121912855
3	48627691	374052	G	A	.	.	AF_EXAC=0.00002;ALLELEID=360853;CLNDISDB=Human_Phenotype_Ontology:HP:0001770,MedGen:C0265660|Human_Phenotype_Ontology:HP:0004322,MedGen:C0349588|Human_Phenotype_Ontology:HP:0006101,MedGen:C0221352|Human_Phenotype_Ontology:HP:0007446,MedGen:C4024876|MedGen:CN517202;CLNDN=Toe_syndactyly|Short_stature|Finger_syndactyly|Palmoplantar_blistering|not_provided;CLNHGVS=NC_000003.11:g.48627691G>A;CLNREVSTAT=criteria_provided,_multiple_submitters,_no_conflicts;CLNSIG=Pathogenic;CLNVC=single_nucleotide_variant;CLNVCSO=SO:0001483;CLNVI=Centre_for_Mendelian_Genomics,University_Medical_Centre_Ljubljana:CMGVARID00343;GENEINFO=COL7A1:1294;MC=SO:0001587|nonsense;ORIGIN=1;RS=780261665
3	70005611	14276	C	T	.	.	ALLELEID=29315;CLNDISDB=Human_Phenotype_Ontology:HP:0000365,MedGen:C0018772|Human_Phenotype_Ontology:HP:0000399,MedGen:C4021806|Human_Phenotype_Ontology:HP:0001100,MedGen:C0423318,OMIM:142500,SNOMED_CT:247033008|Human_Phenotype_Ontology:HP:0002290,MedGen:C0221262|MedGen:C1860339,OMIM:193510;CLNDN=Hearing_impairment|Prelingual_sensorineural_hearing_impairment|Heterochromia_iridis|Poliosis|Waardenburg_syndrome_type_2A;CLNHGVS=NC_000003.11:g.70005611C>T;CLNREVSTAT=criteria_provided,_single_submitter;CLNSIG=Pathogenic;CLNVC=single_nucleotide_variant;CLNVCSO=SO:0001483;CLNVI=Centre_for_Mendelian_Genomics,University_Medical_Centre_Ljubljana:CMGVARID00049|Centre_for_Mendelian_Genomics,University_Medical_Centre_Ljubljana:CMGVARID00622|OMIM_Allelic_Variant:156845.0007;GENEINFO=MITF:4286;MC=SO:0001587|nonsense;ORIGIN=1;RS=104893746
3	100963495	437938	A	T	.	.	ALLELEID=431661;CLNDISDB=Human_Phenotype_Ontology:HP:0000478,MedGen:C4316870|Human_Phenotype_Ontology:HP:0000556,MedGen:C0854723,Orphanet:ORPHA71862,SNOMED_CT:314407005;CLNDN=Abnormality_of_the_eye|Retinal_dystrophy;CLNHGVS=NC_000003.11:g.100963495A>T;CLNREVSTAT=no_assertion_criteria_provided;CLNSIG=Pathogenic;CLNVC=single_nucleotide_variant;CLNVCSO=SO:0001483;GENEINFO=IMPG2:50939;MC=SO:0001587|nonsense;ORIGIN=0;RS=758291149
3	197421288	242883	T	C	.	.	ALLELEID=243979;CLNDISDB=Human_Phenotype_Ontology:HP:0000639,MedGen:C0028738|Human_Phenotype_Ontology:HP:0001249,MedGen:C1843367|Human_Phenotype_Ontology:HP:0001252,MedGen:C0026827|Human_Phenotype_Ontology:HP:0001263,MedGen:C4020875|Human_Phenotype_Ontology:HP:0002987,MedGen:C0409338|Human_Phenotype_Ontology:HP:0006380,MedGen:C0409355|Human_Phenotype_Ontology:HP:0006808,MedGen:C2677328;CLNDN=Nystagmus|Intellectual_disability|Muscular_hypotonia|Global_developmental_delay|Elbow_flexion_contracture|Knee_flexion_contracture|Cerebral_hypomyelination;CLNHGVS=NC_000003.11:g.197421288T>C;CLNREVSTAT=no_assertion_criteria_provided;CLNSIG=Pathogenic;CLNVC=single_nucleotide_variant;CLNVCSO=SO:0001483;GENEINFO=RUBCN:9711;MC=SO:0001583|missense_variant;ORIGIN=4;RS=767982852
4	1806119	16327	G	A	.	.	ALLELEID=31366;CLNDISDB=Human_Phenotype_Ontology:HP:0001363,MedGen:C1849943|Human_Phenotype_Ontology:HP:0010816,MedGen:C0334082,OMIM:162900,Orphanet:ORPHA35125,SNOMED_CT:25201003|MedGen:C0001080,OMIM:100800,Orphanet:ORPHA15,SNOMED_CT:86268005|MedGen:CN169374|MedGen:CN517202;CLNDN=Craniosynostosis|Epidermal_nevus|Achondroplasia|not_specified|not_provided;CLNHGVS=NC_000004.11:g.1806119G>A;CLNREVSTAT=criteria_provided,_multiple_submitters,_no_conflicts;CLNSIG=Pathogenic;CLNVC=single_nucleotide_variant;CLNVCSO=SO:0001483;CLNVI=ARUP_Laboratories,_Molecular_Genetics_and_Genomics:26982|OMIM_Allelic_Variant:134934.0001|OMIM_Allelic_Variant:134934.0027|UniProtKB_(protein):P22607#VAR_004155;GENEINFO=FGFR3:2261;MC=SO:0001583|missense_variant,SO:0001627|intron_variant;ORIGIN=3;RS=28931614;CLNDISDBINCL=MedGen:C0001080,OMIM:100800,Orphanet:ORPHA15,SNOMED_CT:86268005;CLNDNINCL=Achondroplasia;CLNSIGINCL=441276:Pathogenic
4	1807371	16338	C	G	.	.	ALLELEID=31377;CLNDISDB=Human_Phenotype_Ontology:HP:0001363,MedGen:C1849943|Human_Phenotype_Ontology:HP:0004322,MedGen:C0349588|MedGen:C0001080,OMIM:100800,Orphanet:ORPHA15,SNOMED_CT:86268005|MedGen:C0410529,OMIM:146000,Orphanet:ORPHA429,SNOMED_CT:205468002|MedGen:CN517202;CLNDN=Craniosynostosis|Short_stature|Achondroplasia|Hypochondroplasia|not_provided;CLNHGVS=NC_000004.11:g.1807371C>G;CLNREVSTAT=criteria_provided,_multiple_submitters,_no_conflicts;CLNSIG=Pathogenic;CLNVC=single_nucleotide_variant;CLNVCSO=SO:0001483;CLNVI=OMIM_Allelic_Variant:134934.0012;GENEINFO=FGFR3:2261;MC=SO:0001583|missense_variant;ORIGIN=1;RS=28933068
4	15995651	5609	G	A	.	.	AF_EXAC=0.00001;ALLELEID=20648;CLNDISDB=Human_Phenotype_Ontology:HP:0000547,MeSH:D012174,MedGen:C0035334,OMIM:268000,Orphanet:ORPHA791,SNOMED_CT:28835009|Human_Phenotype_Ontology:HP:0000556,MedGen:C0854723,Orphanet:ORPHA71862,SNOMED_CT:314407005|MedGen:C2677516,OMIM:612095;CLNDN=Retinitis_pigmentosa|Retinal_dystrophy|Retinitis_pigmentosa_41;CLNHGVS=NC_000004.11:g.15995651G>A;CLNREVSTAT=no_assertion_criteria_provided;CLNSIG=Pathogenic;CLNVC=single_nucleotide_variant;CLNVCSO=SO:0001483;CLNVI=OMIM_Allelic_Variant:604365.0002;GENEINFO=PROM1:8842;MC=SO:0001587|nonsense;ORIGIN=1;RS=137853005
4	55593591	375907	T	A	.	.	ALLELEID=362786;CLNDISDB=Human_Phenotype_Ontology:HP:0012056,MeSH:D008545,MedGen:C0025202,SNOMED_CT:2092003|Human_Phenotype_Ontology:HP:0100522,MeSH:D013945,MedGen:C0040100,Orphanet:ORPHA99867;CLNDN=Malignant_melanoma|Thymoma;CLNHGVS=NC_000004.11:g.55593591T>A;CLNREVSTAT=no_assertion_criteria_provided;CLNSIG=Pathogenic;CLNVC=single_nucleotide_variant;CLNVCSO=SO:0001483;GENEINFO=KIT:3815;MC=SO:0001583|missense_variant;ORIGIN=2;RS=1057519704
4	68606379	140611	G	A	.	.	AF_ESP=0.0001;AF_EXAC=0.00002;ALLELEID=150302;CLNDISDB=Human_Phenotype_Ontology:HP:0000044,MedGen:C0271623,OMIM:146110,Orphanet:ORPHA181387,SNOMED_CT:33927004;CLNDN=Hypogonadotropic_hypogonadism_7_with_or_without_anosmia;CLNHGVS=NC_000004.11:g.68606379G>A;CLNREVSTAT=no_assertion_criteria_provided;CLNSIG=Pathogenic;CLNVC=single_nucleotide_variant;CLNVCSO=SO:0001483;GENEINFO=GNRHR:2798;MC=SO:0001583|missense_variant,SO:0001819|synonymous_variant;ORIGIN=5;RS=369176613;CLNDISDBINCL=Human_Phenotype_Ontology:HP:0000044,MedGen:C0271623,OMIM:146110,Orphanet:ORPHA181387,SNOMED_CT:33927004;CLNDNINCL=Hypogonadotropic_hypogonadism_7_with_or_without_anosmia;CLNSIGINCL=427817:Likely_pathogenic
4	88929242	373955	CCCGGGCA	TAGGACG	.	.	ALLELEID=360862;CLNDISDB=Human_Phenotype_Ontology:HP:0000113,MedGen:C0022680|Human_Phenotype_Ontology:HP:0000822,MedGen:C0497247|Human_Phenotype_Ontology:HP:0012622,MedGen:C0748318;CLNDN=Polycystic_kidney_dysplasia|Hypertension|Chronic_kidney_disease;CLNHGVS=NC_000004.11:g.88929242_88929249delCCCGGGCAinsTAGGACG;CLNREVSTAT=criteria_provided,_single_submitter;CLNSIG=Pathogenic;CLNVC=Indel;CLNVCSO=SO:1000032;CLNVI=Centre_for_Mendelian_Genomics,University_Medical_Centre_Ljubljana:CMGVARID00128;GENEINFO=PKD2:5311;MC=SO:0001589|frameshift_variant;ORIGIN=0;RS=1057518797
4	88957476	374198	ACT	A	.	.	ALLELEID=360863;CLNDISDB=Human_Phenotype_Ontology:HP:0000113,MedGen:C0022680|Human_Phenotype_Ontology:HP:0004421,MedGen:C1840374|Human_Phenotype_Ontology:HP:0005117,MedGen:C1840375;CLNDN=Polycystic_kidney_dysplasia|Elevated_systolic_blood_pressure|Elevated_diastolic_blood_pressure;CLNHGVS=NC_000004.11:g.88957477_88957478delCT;CLNREVSTAT=criteria_provided,_single_submitter;CLNSIG=Pathogenic;CLNVC=Deletion;CLNVCSO=SO:0000159;CLNVI=Centre_for_Mendelian_Genomics,University_Medical_Centre_Ljubljana:CMGVARID00636;GENEINFO=PKD2:5311;MC=SO:0001589|frameshift_variant;ORIGIN=0;RS=1057518969
5	37148318	217570	G	GT	.	.	ALLELEID=214205;CLNDISDB=Human_Phenotype_Ontology:HP:0000952,MedGen:C0022346|Human_Phenotype_Ontology:HP:0001263,MedGen:C4020875|MedGen:C3553264,OMIM:614615;CLNDN=Jaundice|Global_developmental_delay|Joubert_syndrome_17;CLNHGVS=NC_000005.9:g.37148319dupT;CLNREVSTAT=criteria_provided,_multiple_submitters,_no_conflicts;CLNSIG=Pathogenic;CLNVC=Duplication;CLNVCSO=SO:1000035;CLNVI=Centre_for_Mendelian_Genomics,University_Medical_Centre_Ljubljana:CMGVARID00437;GENEINFO=CPLANE1:65250;MC=SO:0001589|frameshift_variant;ORIGIN=0;RS=775263897
5	125880712	374140	C	A	.	.	AF_ESP=0.0001;AF_EXAC=0.00001;ALLELEID=360865;CLNDISDB=Human_Phenotype_Ontology:HP:0001250,MedGen:C0036572|Human_Phenotype_Ontology:HP:0002119,MedGen:C3278923|MedGen:C1849508,OMIM:266100|MedGen:CN517202;CLNDN=Seizures|Ventriculomegaly|Pyridoxine-dependent_epilepsy|not_provided;CLNHGVS=NC_000005.9:g.125880712C>A;CLNREVSTAT=criteria_provided,_multiple_submitters,_no_conflicts;CLNSIG=Pathogenic;CLNVC=single_nucleotide_variant;CLNVCSO=SO:0001483;CLNVI=Centre_for_Mendelian_Genomics,University_Medical_Centre_Ljubljana:CMGVARID00526;GENEINFO=ALDH7A1:501;MC=SO:0001574|splice_acceptor_variant;ORIGIN=1;RS=140845195
5	139494028	156412	ATCG	A	.	.	ALLELEID=166191;CLNDISDB=Human_Phenotype_Ontology:HP:0000750,MedGen:C0454644|Human_Phenotype_Ontology:HP:0001249,MedGen:C1843367|Human_Phenotype_Ontology:HP:0001250,MedGen:C0036572|Human_Phenotype_Ontology:HP:0001263,MedGen:C4020875|Human_Phenotype_Ontology:HP:0001319,MedGen:C2267233;CLNDN=Delayed_speech_and_language_development|Intellectual_disability|Seizures|Global_developmental_delay|Neonatal_hypotonia;CLNHGVS=NC_000005.9:g.139494029_139494031delTCG;CLNREVSTAT=no_assertion_criteria_provided;CLNSIG=Pathogenic;CLNVC=Deletion;CLNVCSO=SO:0000159;GENEINFO=PURA:5813;ORIGIN=1;RS=587783000
5	139494067	156404	ACT	A	.	.	ALLELEID=166183;CLNDISDB=Human_Phenotype_Ontology:HP:0000750,MedGen:C0454644|Human_Phenotype_Ontology:HP:0001249,MedGen:C1843367|Human_Phenotype_Ontology:HP:0001263,MedGen:C4020875|Human_Phenotype_Ontology:HP:0001319,MedGen:C2267233|MedGen:C4015357,OMIM:616158;CLNDN=Delayed_speech_and_language_development|Intellectual_disability|Global_developmental_delay|Neonatal_hypotonia|Mental_retardation,_autosomal_dominant_31;CLNHGVS=NC_000005.9:g.139494073_139494074delTC;CLNREVSTAT=no_assertion_criteria_provided;CLNSIG=Pathogenic;CLNVC=Deletion;CLNVCSO=SO:0000159;CLNVI=OMIM_Allelic_Variant:600473.0002;GENEINFO=PURA:5813;MC=SO:0001589|frameshift_variant;ORIGIN=1;RS=587782992
5	149776031	419066	T	TG	.	.	ALLELEID=406667;CLNDISDB=Human_Phenotype_Ontology:HP:0004439,MeSH:D003394,MedGen:C0010273,OMIM:123500,SNOMED_CT:28861008|Human_Phenotype_Ontology:HP:0005321,MedGen:C0242387,Orphanet:ORPHA861,SNOMED_CT:82203000|MedGen:CN517202;CLNDN=Crouzon_syndrome|Treacher_Collins_syndrome|not_provided;CLNHGVS=NC_000005.9:g.149776033dupG;CLNREVSTAT=criteria_provided,_multiple_submitters,_no_conflicts;CLNSIG=Pathogenic;CLNVC=Duplication;CLNVCSO=SO:1000035;GENEINFO=TCOF1:6949;MC=SO:0001589|frameshift_variant;ORIGIN=1
5	176831232	1170	G	C	.	.	ALLELEID=16209;CLNDISDB=Human_Phenotype_Ontology:HP:0000822,MedGen:C0497247|Human_Phenotype_Ontology:HP:0001025,MedGen:C2186740|Human_Phenotype_Ontology:HP:0002904,MedGen:C0311468|Human_Phenotype_Ontology:HP:0100665,MedGen:C0002994|MedGen:C1857728,OMIM:610618,Orphanet:ORPHA100054,SNOMED_CT:427167008;CLNDN=Hypertension|Urticaria|Hyperbilirubinemia|Angioedema|Hereditary_angioneurotic_edema_with_normal_C1_esterase_inhibitor_activity;CLNHGVS=NC_000005.9:g.176831232G>C;CLNREVSTAT=criteria_provided,_single_submitter;CLNSIG=Pathogenic;CLNVC=single_nucleotide_variant;CLNVCSO=SO:0001483;CLNVI=Centre_for_Mendelian_Genomics,University_Medical_Centre_Ljubljana:CMGVARID00523|OMIM_Allelic_Variant:610619.0007|UniProtKB_(protein):P00748#VAR_031502;GENEINFO=F12:2161|SLC34A1:6569;MC=SO:0001583|missense_variant;ORIGIN=1;RS=118204456
6	7575619	374137	C	A	.	.	ALLELEID=360883;CLNDISDB=EFO:EFO_0004269,Human_Phenotype_Ontology:HP:0011675,MedGen:C0855329,SNOMED_CT:248650006|Human_Phenotype_Ontology:HP:0001645,MedGen:C1968862|Human_Phenotype_Ontology:HP:0001647,MedGen:C0149630,Orphanet:ORPHA402075,SNOMED_CT:72352009|Human_Phenotype_Ontology:HP:0001663,MedGen:C1962976|Human_Phenotype_Ontology:HP:0001724,MedGen:C0265004;CLNDN=Arrhythmia|Sudden_cardiac_death|Bicuspid_aortic_valve|Ventricular_fibrillation|Aortic_dilatation;CLNHGVS=NC_000006.11:g.7575619C>A;CLNREVSTAT=criteria_provided,_single_submitter;CLNSIG=Pathogenic;CLNVC=single_nucleotide_variant;CLNVCSO=SO:0001483;GENEINFO=DSP:1832;MC=SO:0001587|nonsense;ORIGIN=0;RS=1057518920
6	12124117	375377	G	C	.	.	ALLELEID=362144;CLNDISDB=Human_Phenotype_Ontology:HP:0000365,MedGen:C0018772|Human_Phenotype_Ontology:HP:0000722,MedGen:C0600104|Human_Phenotype_Ontology:HP:0001250,MedGen:C0036572|Human_Phenotype_Ontology:HP:0007018,MedGen:C1263846,OMIM:143465,SNOMED_CT:406506008;CLNDN=Hearing_impairment|Obsessive-compulsive_behavior|Seizures|Attention_deficit_hyperactivity_disorder;CLNHGVS=NC_000006.11:g.12124117G>C;CLNREVSTAT=no_assertion_criteria_provided;CLNSIG=Pathogenic;CLNVC=single_nucleotide_variant;CLNVCSO=SO:0001483;GENEINFO=HIVEP1:3096;MC=SO:0001583|missense_variant;ORIGIN=32;RS=776300630
6	51889526	374180	A	AC	.	.	ALLELEID=360880;CLNDISDB=Human_Phenotype_Ontology:HP:0000107,MedGen:C0022679|Human_Phenotype_Ontology:HP:0000113,MedGen:C0022680|Human_Phenotype_Ontology:HP:0001714,MedGen:C0340279;CLNDN=Renal_cyst|Polycystic_kidney_dysplasia|Ventricular_hypertrophy;CLNHGVS=NC_000006.11:g.51889527dupC;CLNREVSTAT=criteria_provided,_single_submitter;CLNSIG=Pathogenic;CLNVC=Duplication;CLNVCSO=SO:1000035;CLNVI=Centre_for_Mendelian_Genomics,University_Medical_Centre_Ljubljana:CMGVARID00606;GENEINFO=PKHD1:5314;MC=SO:0001589|frameshift_variant;ORIGIN=0;RS=1057518952
6	64574212	93621	A	C	.	.	AF_EXAC=0.00005;AF_TGP=0.0002;ALLELEID=99525;CLNDISDB=Human_Phenotype_Ontology:HP:0000547,MeSH:D012174,MedGen:C0035334,OMIM:268000,Orphanet:ORPHA791,SNOMED_CT:28835009|Human_Phenotype_Ontology:HP:0000556,MedGen:C0854723,Orphanet:ORPHA71862,SNOMED_CT:314407005|MedGen:C1864446,OMIM:602772;CLNDN=Retinitis_pigmentosa|Retinal_dystrophy|Retinitis_pigmentosa_25;CLNHGVS=NC_000006.11:g.64574212A>C;CLNREVSTAT=criteria_provided,_single_submitter;CLNSIG=Pathogenic;CLNVC=single_nucleotide_variant;CLNVCSO=SO:0001483;CLNVI=HGMD:CM103596;GENEINFO=EYS:346007;MC=SO:0001587|nonsense;ORIGIN=1;RS=398123575
6	118880119	44580	TAAG	T	.	.	ALLELEID=53747;CLNDISDB=EFO:EFO_0000407,Human_Phenotype_Ontology:HP:0001644,MedGen:C0007193,Orphanet:ORPHA217604,SNOMED_CT:195021004|Human_Phenotype_Ontology:HP:0001638,MedGen:C0878544,Orphanet:ORPHA167848,SNOMED_CT:85898001|MedGen:C1835928,OMIM:609909|MedGen:C1836906,OMIM:609040|MedGen:CN230736|MedGen:CN517202;CLNDN=Primary_dilated_cardiomyopathy|Cardiomyopathy|Dilated_cardiomyopathy_1P|Arrhythmogenic_right_ventricular_cardiomyopathy,_type_9|Cardiovascular_phenotype|not_provided;CLNHGVS=NC_000006.11:g.118880124_118880126delAGA;CLNREVSTAT=criteria_provided,_multiple_submitters,_no_conflicts;CLNSIG=Pathogenic;CLNVC=Deletion;CLNVCSO=SO:0000159;GENEINFO=PLN:5350|CEP85L:387119;ORIGIN=5;RS=397516784
6	121768433	374068	T	C	.	.	ALLELEID=360871;CLNDISDB=Human_Phenotype_Ontology:HP:0000463,MedGen:C1840077|Human_Phenotype_Ontology:HP:0001249,MedGen:C1843367|Human_Phenotype_Ontology:HP:0007633,MedGen:C1843496|Human_Phenotype_Ontology:HP:0010554,MedGen:C4021254;CLNDN=Anteverted_nares|Intellectual_disability|Bilateral_microphthalmos|Cutaneous_finger_syndactyly;CLNHGVS=NC_000006.11:g.121768433T>C;CLNREVSTAT=criteria_provided,_single_submitter;CLNSIG=Pathogenic;CLNVC=single_nucleotide_variant;CLNVCSO=SO:0001483;GENEINFO=GJA1:2697;MC=SO:0001583|missense_variant;ORIGIN=0;RS=1057518872
6	157150430	374179	C	T	.	.	ALLELEID=360874;CLNDISDB=Human_Phenotype_Ontology:HP:0000998,MedGen:C0020555,Orphanet:ORPHA79365,SNOMED_CT:29966009|Human_Phenotype_Ontology:HP:0001263,MedGen:C4020875|Human_Phenotype_Ontology:HP:0001274,MedGen:C1837248|Human_Phenotype_Ontology:HP:0001319,MedGen:C2267233|Human_Phenotype_Ontology:HP:0002164,MedGen:C1834405;CLNDN=Hypertrichosis|Global_developmental_delay|Agenesis_of_corpus_callosum|Neonatal_hypotonia|Nail_dysplasia;CLNHGVS=NC_000006.11:g.157150430C>T;CLNREVSTAT=criteria_provided,_single_submitter;CLNSIG=Pathogenic;CLNVC=single_nucleotide_variant;CLNVCSO=SO:0001483;CLNVI=Centre_for_Mendelian_Genomics,University_Medical_Centre_Ljubljana:CMGVARID00601;GENEINFO=ARID1B:57492;MC=SO:0001587|nonsense;ORIGIN=0;RS=1057518951
6	157431630	242865	CCG	TCCGCAGCCACTCC	.	.	ALLELEID=243967;CLNDISDB=Human_Phenotype_Ontology:HP:0000179,MedGen:C2053437|Human_Phenotype_Ontology:HP:0000219,MedGen:C1865017|Human_Phenotype_Ontology:HP:0000527,MedGen:C1853738|Human_Phenotype_Ontology:HP:0000581,MedGen:C0005744|Human_Phenotype_Ontology:HP:0001344,MedGen:C1854882|Human_Phenotype_Ontology:HP:0002342,MedGen:C0026351;CLNDN=Thick_lower_lip_vermilion|Thin_upper_lip_vermilion|Long_eyelashes|Blepharophimosis|Absent_speech|Intellectual_disability,_moderate;CLNHGVS=NC_000006.11:g.157431630_157431632delCCGinsTCCGCAGCCACTCC;CLNREVSTAT=criteria_provided,_single_submitter;CLNSIG=Pathogenic;CLNVC=Indel;CLNVCSO=SO:1000032;GENEINFO=ARID1B:57492;MC=SO:0001589|frameshift_variant;ORIGIN=32;RS=879253856
7	30058726	279809	T	TG	.	.	ALLELEID=264319;CLNDISDB=Human_Phenotype_Ontology:HP:0001252,MedGen:C0026827|Human_Phenotype_Ontology:HP:0001382,MedGen:C1844820|Human_Phenotype_Ontology:HP:0002944,MedGen:C0749379|Human_Phenotype_Ontology:HP:0003741,MedGen:C0699743,Orphanet:ORPHA97242,SNOMED_CT:240059009|Human_Phenotype_Ontology:HP:0008081,MedGen:C1578482|MedGen:C3281160,OMIM:614557,Orphanet:ORPHA300179|MedGen:CN517202;CLNDN=Muscular_hypotonia|Joint_hypermobility|Thoracolumbar_scoliosis|Congenital_muscular_dystrophy|Pes_valgus|Ehlers-Danlos_syndrome_with_progressive_kyphoscoliosis,_myopathy,_and_hearing_loss|not_provided;CLNHGVS=NC_000007.13:g.30058727dupG;CLNREVSTAT=criteria_provided,_multiple_submitters,_no_conflicts;CLNSIG=Pathogenic;CLNVC=Duplication;CLNVCSO=SO:1000035;CLNVI=Centre_for_Mendelian_Genomics,University_Medical_Centre_Ljubljana:CMGVARID00086;GENEINFO=FKBP14:55033;MC=SO:0001589|frameshift_variant;ORIGIN=1;RS=542489955
7	44189603	129144	C	T	.	.	ALLELEID=134590;CLNDISDB=Human_Phenotype_Ontology:HP:0005978,MedGen:C0011860,OMIM:125853,Orphanet:ORPHA181376,SNOMED_CT:44054006|Human_Phenotype_Ontology:HP:0009800,MedGen:C0085207|MedGen:C1841962,OMIM:125851|MedGen:CN517202;CLNDN=Diabetes_mellitus_type_2|Diabetes_mellitus,_gestational|Maturity-onset_diabetes_of_the_young,__type_2|not_provided;CLNHGVS=NC_000007.13:g.44189603C>T;CLNREVSTAT=criteria_provided,_multiple_submitters,_no_conflicts;CLNSIG=Pathogenic;CLNVC=single_nucleotide_variant;CLNVCSO=SO:0001483;CLNVI=UniProtKB_(protein):P35557#VAR_003699;GENEINFO=GCK:2645;MC=SO:0001583|missense_variant;ORIGIN=1;RS=587780345
7	94052414	374196	G	A	.	.	ALLELEID=360896;CLNDISDB=Human_Phenotype_Ontology:HP:0002652,MedGen:C0410528,SNOMED_CT:105986008|Human_Phenotype_Ontology:HP:0005855,MedGen:C1853171;CLNDN=Skeletal_dysplasia|Multiple_prenatal_fractures;CLNHGVS=NC_000007.13:g.94052414G>A;CLNREVSTAT=criteria_provided,_single_submitter;CLNSIG=Pathogenic;CLNVC=single_nucleotide_variant;CLNVCSO=SO:0001483;CLNVI=Centre_for_Mendelian_Genomics,University_Medical_Centre_Ljubljana:CMGVARID00633;GENEINFO=COL1A2:1278;MC=SO:0001583|missense_variant;ORIGIN=0;RS=1057518967
7	107314771	4830	C	T	.	.	AF_EXAC=0.00002;ALLELEID=19869;CLNDISDB=Human_Phenotype_Ontology:HP:0011387,MedGen:C1863752,OMIM:600791|MedGen:C0271829,OMIM:274600,Orphanet:ORPHA705,SNOMED_CT:70348004;CLNDN=Enlarged_vestibular_aqueduct|Pendred's_syndrome;CLNHGVS=NC_000007.13:g.107314771C>T;CLNREVSTAT=no_assertion_criteria_provided;CLNSIG=Pathogenic;CLNVC=single_nucleotide_variant;CLNVCSO=SO:0001483;CLNVI=OMIM_Allelic_Variant:605646.0019|UniProtKB_(protein):O43511#VAR_011623;GENEINFO=SLC26A4:5172;MC=SO:0001583|missense_variant;ORIGIN=1;RS=111033348;CLNDISDBINCL=Human_Phenotype_Ontology:HP:0011387,MedGen:C1863752,OMIM:600791;CLNDNINCL=Enlarged_vestibular_aqueduct;CLNSIGINCL=424816:Pathogenic
7	128849189	375938	G	C	.	.	ALLELEID=362817;CLNDISDB=Human_Phenotype_Ontology:HP:0002671,MeSH:D002280,MedGen:C0007117|Human_Phenotype_Ontology:HP:0002885,MeSH:D008527,MedGen:C0025149,OMIM:155255,Orphanet:ORPHA616;CLNDN=Carcinoma,_Basal_Cell|Medulloblastoma;CLNHGVS=NC_000007.13:g.128849189G>C;CLNREVSTAT=no_assertion_criteria_provided;CLNSIG=Pathogenic;CLNVC=single_nucleotide_variant;CLNVCSO=SO:0001483;GENEINFO=SMO:6608;MC=SO:0001583|missense_variant;ORIGIN=2;RS=17710891
7	140453148	40387	C	A	.	.	ALLELEID=48857;CLNDISDB=Human_Phenotype_Ontology:HP:0006740,MedGen:C0279680|Human_Phenotype_Ontology:HP:0006775,MeSH:D009101,MedGen:C0026764,OMIM:254500,Orphanet:ORPHA29073,SNOMED_CT:109989006,SNOMED_CT:55921005|Human_Phenotype_Ontology:HP:0030078,MeSH:C538231,MedGen:C0152013|Human_Phenotype_Ontology:HP:0100843,MeSH:D005909,MedGen:C0017636,SNOMED_CT:63634009|MedGen:C1275081,Orphanet:ORPHA1340,SNOMED_CT:403770008|MedGen:CN166718,Orphanet:ORPHA98733|MedGen:CN517202;CLNDN=Transitional_cell_carcinoma_of_the_bladder|Multiple_myeloma|Adenocarcinoma_of_lung|Glioblastoma|Cardio-facio-cutaneous_syndrome|Rasopathy|not_provided;CLNHGVS=NC_000007.13:g.140453148C>A;CLNREVSTAT=reviewed_by_expert_panel;CLNSIG=Pathogenic;CLNVC=single_nucleotide_variant;CLNVCSO=SO:0001483;CLNVI=HGMD:CM060877|UniProtKB_(protein):P15056#VAR_035098;GENEINFO=BRAF:673;MC=SO:0001583|missense_variant;ORIGIN=3;RS=397507483
7	140481402	13974	C	T	.	.	AF_EXAC=0.00001;ALLELEID=29013;CLNDISDB=Human_Phenotype_Ontology:HP:0006739,MedGen:C0553723|Human_Phenotype_Ontology:HP:0006740,MedGen:C0279680|Human_Phenotype_Ontology:HP:0006775,MeSH:D009101,MedGen:C0026764,OMIM:254500,Orphanet:ORPHA29073,SNOMED_CT:109989006,SNOMED_CT:55921005|Human_Phenotype_Ontology:HP:0012056,MeSH:D008545,MedGen:C0025202,SNOMED_CT:2092003|Human_Phenotype_Ontology:HP:0030078,MeSH:C538231,MedGen:C0152013|Human_Phenotype_Ontology:HP:0030359,MedGen:C0149782|MeSH:C562393,MedGen:C0151779,SNOMED_CT:93655004|MeSH:D015179,MedGen:CN236642|MedGen:C0007112|MedGen:C1275081,Orphanet:ORPHA1340,SNOMED_CT:403770008|MedGen:CN029449,OMIM:115150,SNOMED_CT:403770008|MedGen:CN166718,Orphanet:ORPHA98733|MedGen:CN169374|MedGen:CN517202;CLNDN=Squamous_cell_carcinoma_of_the_skin|Transitional_cell_carcinoma_of_the_bladder|Multiple_myeloma|Malignant_melanoma|Adenocarcinoma_of_lung|Squamous_cell_carcinoma_of_lung|Malignant_melanoma_of_skin|Colorectal_Neoplasms|Adenocarcinoma_of_prostate|Cardio-facio-cutaneous_syndrome|Cardiofaciocutaneous_syndrome_1|Rasopathy|not_specified|not_provided;CLNHGVS=NC_000007.13:g.140481402C>T;CLNREVSTAT=reviewed_by_expert_panel;CLNSIG=Pathogenic;CLNVC=single_nucleotide_variant;CLNVCSO=SO:0001483;CLNVI=ARUP_Laboratories,_Molecular_Genetics_and_Genomics:88038|OMIM_Allelic_Variant:164757.0014|UniProtKB_(protein):P15056#VAR_018621;GENEINFO=BRAF:673;MC=SO:0001583|missense_variant;ORIGIN=3;RS=121913355
8	61767038	374090	C	T	.	.	ALLELEID=360900;CLNDISDB=Human_Phenotype_Ontology:HP:0000268,MedGen:C0221358|Human_Phenotype_Ontology:HP:0000545,MedGen:C0027092,Orphanet:ORPHA98619|Human_Phenotype_Ontology:HP:0000821,MedGen:C0020676,Orphanet:ORPHA181396|Human_Phenotype_Ontology:HP:0001730,MedGen:C1842138|Human_Phenotype_Ontology:HP:0002370,MedGen:C0563243|Human_Phenotype_Ontology:HP:0002650,MedGen:C0037932;CLNDN=Dolichocephaly|Myopia|Hypothyroidism|Progressive_hearing_impairment|Poor_coordination|Scoliosis;CLNHGVS=NC_000008.10:g.61767038C>T;CLNREVSTAT=criteria_provided,_single_submitter;CLNSIG=Pathogenic;CLNVC=single_nucleotide_variant;CLNVCSO=SO:0001483;CLNVI=Centre_for_Mendelian_Genomics,University_Medical_Centre_Ljubljana:CMGVARID00417;GENEINFO=CHD7:55636;MC=SO:0001587|nonsense,SO:0001627|intron_variant;ORIGIN=0;RS=1057518891
8	75276240	4200	C	T	.	.	AF_ESP=0.0001;AF_EXAC=0.00003;ALLELEID=19239;CLNDISDB=Human_Phenotype_Ontology:HP:0000763,MedGen:C0151313|Human_Phenotype_Ontology:HP:0001271,MedGen:C0152025|Human_Phenotype_Ontology:HP:0003155,MedGen:C0750857|Human_Phenotype_Ontology:HP:0003236,MedGen:C0241005,OMIM:123320|Human_Phenotype_Ontology:HP:0003477,MedGen:C1263857|MedGen:C1842197,OMIM:608340,Orphanet:ORPHA217055|MedGen:C1842983,OMIM:607831,Orphanet:ORPHA101097|MedGen:C1859198,OMIM:214400,Orphanet:ORPHA99948|MedGen:CN517202;CLNDN=Sensory_neuropathy|Polyneuropathy|Elevated_alkaline_phosphatase|Creatine_phosphokinase,_elevated_serum|Peripheral_axonal_neuropathy|Charcot-Marie-Tooth_disease,_recessive_intermediate_A|Charcot-Marie-Tooth_disease_type_2K|Charcot-Marie-Tooth_disease,_type_4A|not_provided;CLNHGVS=NC_000008.10:g.75276240C>T;CLNREVSTAT=criteria_provided,_multiple_submitters,_no_conflicts;CLNSIG=Pathogenic;CLNVC=single_nucleotide_variant;CLNVCSO=SO:0001483;CLNVI=Centre_for_Mendelian_Genomics,University_Medical_Centre_Ljubljana:CMGVARID00276|OMIM_Allelic_Variant:606598.0011;GENEINFO=GDAP1:54332;MC=SO:0001583|missense_variant;ORIGIN=1;RS=104894080
8	87679178	374027	TGGAGTCTG	T	.	.	AF_EXAC=0.00003;ALLELEID=360901;CLNDISDB=Human_Phenotype_Ontology:HP:0000512,MedGen:C1849688|Human_Phenotype_Ontology:HP:0000639,MedGen:C0028738|Human_Phenotype_Ontology:HP:0011516,MedGen:C0152200,Orphanet:ORPHA49382,SNOMED_CT:56852002|MeSH:D057130,MedGen:C0339527,Orphanet:ORPHA65,SNOMED_CT:193413001|MedGen:C1849792,OMIM:262300;CLNDN=Abnormal_electroretinogram|Nystagmus|Achromatopsia|Leber_congenital_amaurosis|Achromatopsia_3;CLNHGVS=NC_000008.10:g.87679179_87679186delGGAGTCTG;CLNREVSTAT=criteria_provided,_multiple_submitters,_no_conflicts;CLNSIG=Pathogenic;CLNVC=Deletion;CLNVCSO=SO:0000159;CLNVI=Centre_for_Mendelian_Genomics,University_Medical_Centre_Ljubljana:CMGVARID00280;GENEINFO=CNGB3:54714;MC=SO:0001589|frameshift_variant;ORIGIN=1;RS=775796581
8	100523651	374163	CA	C	.	.	ALLELEID=360902;CLNDISDB=Human_Phenotype_Ontology:HP:0000252,MedGen:C0424688|Human_Phenotype_Ontology:HP:0000529,MedGen:C3277697|Human_Phenotype_Ontology:HP:0000556,MedGen:C0854723,Orphanet:ORPHA71862,SNOMED_CT:314407005|Human_Phenotype_Ontology:HP:0001249,MedGen:C1843367|Human_Phenotype_Ontology:HP:0001773,MedGen:C1848673|Human_Phenotype_Ontology:HP:0001875,MedGen:C0853697|Human_Phenotype_Ontology:HP:0004322,MedGen:C0349588|Human_Phenotype_Ontology:HP:0011107,MedGen:C2937365|Human_Phenotype_Ontology:HP:0200055,MedGen:C0575802;CLNDN=Microcephaly|Progressive_visual_loss|Retinal_dystrophy|Intellectual_disability|Short_foot|Neutropenia|Short_stature|Recurrent_aphthous_stomatitis|Small_hand;CLNHGVS=NC_000008.10:g.100523652delA;CLNREVSTAT=criteria_provided,_single_submitter;CLNSIG=Pathogenic;CLNVC=Deletion;CLNVCSO=SO:0000159;CLNVI=Centre_for_Mendelian_Genomics,University_Medical_Centre_Ljubljana:CMGVARID00573;GENEINFO=VPS13B:157680;MC=SO:0001589|frameshift_variant;ORIGIN=0;RS=1057518939
9	6589230	11985	C	G	.	.	ALLELEID=27024;CLNDISDB=Human_Phenotype_Ontology:HP:0001263,MedGen:C4020875|Human_Phenotype_Ontology:HP:0008288,MedGen:C0751748,OMIM:605899,Orphanet:ORPHA407,SNOMED_CT:237939006|MedGen:C0014548,SNOMED_CT:19598007|MedGen:C0028754,OMIM:601665,Orphanet:ORPHA71529,SNOMED_CT:414916001;CLNDN=Global_developmental_delay|Non-ketotic_hyperglycinemia|Generalized_epilepsy|Obesity;CLNHGVS=NC_000009.11:g.6589230C>G;CLNREVSTAT=criteria_provided,_multiple_submitters,_no_conflicts;CLNSIG=Pathogenic;CLNVC=single_nucleotide_variant;CLNVCSO=SO:0001483;CLNVI=OMIM_Allelic_Variant:238300.0004|UniProtKB_(protein):P23378#VAR_016851;GENEINFO=GLDC:2731;MC=SO:0001583|missense_variant;ORIGIN=9;RS=121964976
9	90584834	375376	C	T	.	.	ALLELEID=362151;CLNDISDB=Human_Phenotype_Ontology:HP:0000365,MedGen:C0018772|Human_Phenotype_Ontology:HP:0000722,MedGen:C0600104|Human_Phenotype_Ontology:HP:0001250,MedGen:C0036572|Human_Phenotype_Ontology:HP:0007018,MedGen:C1263846,OMIM:143465,SNOMED_CT:406506008;CLNDN=Hearing_impairment|Obsessive-compulsive_behavior|Seizures|Attention_deficit_hyperactivity_disorder;CLNHGVS=NC_000009.11:g.90584834C>T;CLNREVSTAT=no_assertion_criteria_provided;CLNSIG=Pathogenic;CLNVC=single_nucleotide_variant;CLNVCSO=SO:0001483;GENEINFO=CDK20:23552;MC=SO:0001587|nonsense,SO:0001627|intron_variant,SO:0001819|synonymous_variant;ORIGIN=32;RS=1057519438
9	111899809	218151	G	A	.	.	ALLELEID=214799;CLNDISDB=Human_Phenotype_Ontology:HP:0001250,MedGen:C0036572|Human_Phenotype_Ontology:HP:0002072,MedGen:C0008489,Orphanet:ORPHA306715|Human_Phenotype_Ontology:HP:0002448,MedGen:C1838578|MedGen:C4310770,OMIM:616981;CLNDN=Seizures|Chorea|Progressive_encephalopathy|Epileptic_encephalopathy,_early_infantile,_37;CLNHGVS=NC_000009.11:g.111899809G>A;CLNREVSTAT=no_assertion_criteria_provided;CLNSIG=Pathogenic;CLNVC=single_nucleotide_variant;CLNVCSO=SO:0001483;CLNVI=Kruer_lab,Phoenix_Children's_Hospital:Family_1|OMIM_Allelic_Variant:604574.0001;GENEINFO=FRRS1L:23732;MC=SO:0001587|nonsense;ORIGIN=5;RS=878853280
9	133738277	374795	A	G	.	.	ALLELEID=361696;CLNDISDB=Human_Phenotype_Ontology:HP:0001508,MedGen:C0231246|Human_Phenotype_Ontology:HP:0011842,MedGen:C4023165|MedGen:C0152021,SNOMED_CT:13213009|MedGen:CN368510,OMIM:617602;CLNDN=Failure_to_thrive|Abnormality_of_skeletal_morphology|Congenital_heart_disease|CONGENITAL_HEART_DEFECTS_AND_SKELETAL_MALFORMATIONS_SYNDROME;CLNHGVS=NC_000009.11:g.133738277A>G;CLNREVSTAT=criteria_provided,_single_submitter;CLNSIG=Pathogenic;CLNVC=single_nucleotide_variant;CLNVCSO=SO:0001483;CLNVI=OMIM_Allelic_Variant:189980.0007;GENEINFO=ABL1:25;MC=SO:0001583|missense_variant;ORIGIN=1;RS=1060499547
9	135776214	48971	CTGTT	C	.	.	ALLELEID=58133;CLNDISDB=Human_Phenotype_Ontology:HP:0001250,MedGen:C0036572|Human_Phenotype_Ontology:HP:0005562,MedGen:C0431718|Human_Phenotype_Ontology:HP:0009717,MedGen:C1968959|MedGen:C0041341,Orphanet:ORPHA805,SNOMED_CT:7199000|MedGen:C1854465,OMIM:191100|MedGen:CN517202;CLNDN=Seizures|Multiple_renal_cysts|Cortical_tubers|Tuberous_sclerosis_syndrome|Tuberous_sclerosis_1|not_provided;CLNHGVS=NC_000009.11:g.135776215_135776218delTGTT;CLNREVSTAT=criteria_provided,_multiple_submitters,_no_conflicts;CLNSIG=Pathogenic;CLNVC=Deletion;CLNVCSO=SO:0000159;CLNVI=Centre_for_Mendelian_Genomics,University_Medical_Centre_Ljubljana:CMGVARID00637|Tuberous_sclerosis_database_(TSC1):TSC1_00170|Tuberous_sclerosis_database_(TSC1):TSC1_00233;GENEINFO=TSC1:7248;MC=SO:0001589|frameshift_variant;ORIGIN=1;RS=118203707
9	135778027	48943	G	A	.	.	ALLELEID=58105;CLNDISDB=Human_Phenotype_Ontology:HP:0001250,MedGen:C0036572|Human_Phenotype_Ontology:HP:0009729,MedGen:C1332852|Human_Phenotype_Ontology:HP:0010566,MedGen:C0018552|MedGen:C0027672,SNOMED_CT:699346009|MedGen:C0041341,Orphanet:ORPHA805,SNOMED_CT:7199000|MedGen:C1854465,OMIM:191100|MedGen:CN517202;CLNDN=Seizures|Cardiac_rhabdomyoma|Hamartoma|Hereditary_cancer-predisposing_syndrome|Tuberous_sclerosis_syndrome|Tuberous_sclerosis_1|not_provided;CLNHGVS=NC_000009.11:g.135778027G>A;CLNREVSTAT=criteria_provided,_multiple_submitters,_no_conflicts;CLNSIG=Pathogenic;CLNVC=single_nucleotide_variant;CLNVCSO=SO:0001483;CLNVI=Centre_for_Mendelian_Genomics,University_Medical_Centre_Ljubljana:CMGVARID00208|Tuberous_sclerosis_database_(TSC1):TSC1_00156;GENEINFO=TSC1:7248;MC=SO:0001587|nonsense;ORIGIN=1;RS=118203682
9	135786879	49135	C	CA	.	.	ALLELEID=58297;CLNDISDB=Human_Phenotype_Ontology:HP:0000083,MedGen:C1839604|Human_Phenotype_Ontology:HP:0000803,MedGen:C1969144|Human_Phenotype_Ontology:HP:0002539,MedGen:C0431380,Orphanet:ORPHA268950|MedGen:C0027672,SNOMED_CT:699346009|MedGen:C0041341,Orphanet:ORPHA805,SNOMED_CT:7199000|MedGen:C1854465,OMIM:191100|MedGen:CN517202;CLNDN=Renal_insufficiency|Renal_cortical_cysts|Cortical_dysplasia|Hereditary_cancer-predisposing_syndrome|Tuberous_sclerosis_syndrome|Tuberous_sclerosis_1|not_provided;CLNHGVS=NC_000009.11:g.135786880dupA;CLNREVSTAT=criteria_provided,_multiple_submitters,_no_conflicts;CLNSIG=Pathogenic;CLNVC=Duplication;CLNVCSO=SO:1000035;CLNVI=Centre_for_Mendelian_Genomics,University_Medical_Centre_Ljubljana:CMGVARID00338|Tuberous_sclerosis_database_(TSC1):TSC1_00067;GENEINFO=TSC1:7248;MC=SO:0001589|frameshift_variant;ORIGIN=1;RS=118203478
9	139313082	221553	G	A	.	.	ALLELEID=223281;CLNDISDB=Human_Phenotype_Ontology:HP:0000618,MedGen:C0456909|Human_Phenotype_Ontology:HP:0000648,MedGen:C0029124|Human_Phenotype_Ontology:HP:0001488,MedGen:C1865916|Human_Phenotype_Ontology:HP:0001508,MedGen:C0231246|Human_Phenotype_Ontology:HP:0001639,MedGen:C0007194,Orphanet:ORPHA217569|Human_Phenotype_Ontology:HP:0002283,MedGen:C0241816|Human_Phenotype_Ontology:HP:0002343,MedGen:C0020258,OMIM:236690,Orphanet:ORPHA314928,SNOMED_CT:30753002|Human_Phenotype_Ontology:HP:0002791,MedGen:C3203358|Human_Phenotype_Ontology:HP:0004925,MedGen:C1839437|Human_Phenotype_Ontology:HP:0007936,MedGen:C2675435|Human_Phenotype_Ontology:HP:0008947,MedGen:C1860834|Human_Phenotype_Ontology:HP:0011344,MedGen:C1854919|Human_Phenotype_Ontology:HP:0100275,MedGen:C1854699;CLNDN=Blindness|Optic_atrophy|Bilateral_ptosis|Failure_to_thrive|Hypertrophic_cardiomyopathy|Global_brain_atrophy|Normal_pressure_hydrocephalus|Hypoventilation|Chronic_lactic_acidosis|Restrictive_external_ophthalmoplegia|Infantile_muscular_hypotonia|Severe_global_developmental_delay|Diffuse_cerebellar_atrophy;CLNHGVS=NC_000009.11:g.139313082G>A;CLNREVSTAT=no_assertion_criteria_provided;CLNSIG=Pathogenic;CLNVC=single_nucleotide_variant;CLNVCSO=SO:0001483;GENEINFO=PMPCA:23203;MC=SO:0001583|missense_variant;ORIGIN=1;RS=768643552
9	140695437	374034	G	A	.	.	ALLELEID=360912;CLNDISDB=Human_Phenotype_Ontology:HP:0001263,MedGen:C4020875|Human_Phenotype_Ontology:HP:0001999,MedGen:C0424503|Human_Phenotype_Ontology:HP:0002126,MedGen:C0266464,Orphanet:ORPHA35981|Human_Phenotype_Ontology:HP:0002355,MedGen:C0311394|MedGen:CN517202;CLNDN=Global_developmental_delay|Abnormal_facial_shape|Polymicrogyria|Difficulty_walking|not_provided;CLNHGVS=NC_000009.11:g.140695437G>A;CLNREVSTAT=criteria_provided,_multiple_submitters,_no_conflicts;CLNSIG=Pathogenic;CLNVC=single_nucleotide_variant;CLNVCSO=SO:0001483;CLNVI=Centre_for_Mendelian_Genomics,University_Medical_Centre_Ljubljana:CMGVARID00289;GENEINFO=EHMT1:79813;MC=SO:0001575|splice_donor_variant;ORIGIN=1;RS=1057518849
10	31809236	374184	C	T	.	.	ALLELEID=360918;CLNDISDB=Human_Phenotype_Ontology:HP:0000501,MedGen:C1962986|Human_Phenotype_Ontology:HP:0000572,MedGen:C3665386|Human_Phenotype_Ontology:HP:0007915,MedGen:C0339284,Orphanet:ORPHA98973,SNOMED_CT:29504002|MedGen:CN517202;CLNDN=Glaucoma|Visual_loss|Polymorphous_corneal_dystrophy|not_provided;CLNHGVS=NC_000010.10:g.31809236C>T;CLNREVSTAT=criteria_provided,_single_submitter;CLNSIG=Pathogenic;CLNVC=single_nucleotide_variant;CLNVCSO=SO:0001483;CLNVI=Centre_for_Mendelian_Genomics,University_Medical_Centre_Ljubljana:CMGVARID00613;GENEINFO=ZEB1:6935;MC=SO:0001587|nonsense;ORIGIN=0;RS=1057518956
10	88446975	4728	C	T	.	.	AF_EXAC=0.00001;ALLELEID=19767;CLNDISDB=EFO:EFO_0000407,Human_Phenotype_Ontology:HP:0001644,MedGen:C0007193,Orphanet:ORPHA217604,SNOMED_CT:195021004|Human_Phenotype_Ontology:HP:0003715,MedGen:C2678065,Orphanet:ORPHA593,SNOMED_CT:699269005|MedGen:C1836155,OMIM:609452,Orphanet:ORPHA98912|MedGen:CN517202;CLNDN=Primary_dilated_cardiomyopathy|Myofibrillar_myopathy|Myofibrillar_myopathy,_ZASP-related|not_provided;CLNHGVS=NC_000010.10:g.88446975C>T;CLNREVSTAT=criteria_provided,_multiple_submitters,_no_conflicts;CLNSIG=Pathogenic;CLNVC=single_nucleotide_variant;CLNVCSO=SO:0001483;CLNVI=OMIM_Allelic_Variant:605906.0002;GENEINFO=LDB3:11155|LOC110121486:110121486;MC=SO:0001583|missense_variant,SO:0001627|intron_variant;ORIGIN=1;RS=121908334
10	89717672	7813	C	T	.	.	ALLELEID=22852;CLNDISDB=Human_Phenotype_Ontology:HP:0030358,MeSH:D002289,MedGen:C0007131,SNOMED_CT:254637007|Human_Phenotype_Ontology:HP:0100013,MeSH:D001943,MedGen:C1458155,Orphanet:ORPHA180250,SNOMED_CT:126926005|Human_Phenotype_Ontology:HP:0100843,MeSH:D005909,MedGen:C0017636,SNOMED_CT:63634009|MeSH:D015179,MedGen:CN236642|MedGen:C0027672,SNOMED_CT:699346009|MedGen:C0265326,OMIM:153480,Orphanet:ORPHA109|MedGen:C1854416,OMIM:605309,Orphanet:ORPHA210548|MedGen:C1959582,OMIM:601728,Orphanet:ORPHA306498|MedGen:CN072330,OMIM:158350|MedGen:CN169374|MedGen:CN517202;CLNDN=Non-small_cell_lung_cancer|Neoplasm_of_the_breast|Glioblastoma|Colorectal_Neoplasms|Hereditary_cancer-predisposing_syndrome|Bannayan-Riley-Ruvalcaba_syndrome|Macrocephaly/autism_syndrome|PTEN_hamartoma_tumor_syndrome|Cowden_syndrome_1|not_specified|not_provided;CLNHGVS=NC_000010.10:g.89717672C>T;CLNREVSTAT=criteria_provided,_multiple_submitters,_no_conflicts;CLNSIG=Pathogenic;CLNVC=single_nucleotide_variant;CLNVCSO=SO:0001483;CLNVI=ARUP_Laboratories,_Molecular_Genetics_and_Genomics:5062|OMIM_Allelic_Variant:601728.0002;GENEINFO=PTEN:5728;MC=SO:0001587|nonsense;ORIGIN=3;RS=121909219
10	123276885	13268	C	T	.	.	ALLELEID=28307;CLNDISDB=Human_Phenotype_Ontology:HP:0001363,MedGen:C1849943|Human_Phenotype_Ontology:HP:0004439,MeSH:D003394,MedGen:C0010273,OMIM:123500,SNOMED_CT:28861008|MedGen:C1867563|MedGen:C1867564;CLNDN=Craniosynostosis|Crouzon_syndrome|Craniosynostosis,_nonclassifiable_autosomal_dominant|Scaphocephaly_and_axenfeld-rieger_anomaly;CLNHGVS=NC_000010.10:g.123276885C>T;CLNREVSTAT=criteria_provided,_multiple_submitters,_no_conflicts;CLNSIG=Pathogenic;CLNVC=single_nucleotide_variant;CLNVCSO=SO:0001483;CLNVI=OMIM_Allelic_Variant:176943.0006;GENEINFO=FGFR2:2263;MC=SO:0001627|intron_variant,SO:0001819|synonymous_variant;ORIGIN=1;RS=121918491
10	123279633	13290	A	G	.	.	ALLELEID=28329;CLNDISDB=Human_Phenotype_Ontology:HP:0004439,MeSH:D003394,MedGen:C0010273,OMIM:123500,SNOMED_CT:28861008|Human_Phenotype_Ontology:HP:0006753,MeSH:D013274,MedGen:C0038356,OMIM:613659,SNOMED_CT:126824007|MedGen:C1863356,OMIM:101600|MedGen:CN517202;CLNDN=Crouzon_syndrome|Neoplasm_of_stomach|Pfeiffer_syndrome|not_provided;CLNHGVS=NC_000010.10:g.123279633A>G;CLNREVSTAT=criteria_provided,_multiple_submitters,_no_conflicts;CLNSIG=Pathogenic;CLNVC=single_nucleotide_variant;CLNVCSO=SO:0001483;CLNVI=OMIM_Allelic_Variant:176943.0029|UniProtKB_(protein):P21802#VAR_004118;GENEINFO=FGFR2:2263;MC=SO:0001583|missense_variant,SO:0001627|intron_variant;ORIGIN=3;RS=121918505
10	131755564	375375	C	T	.	.	ALLELEID=362152;CLNDISDB=Human_Phenotype_Ontology:HP:0000011,MedGen:C0005697|Human_Phenotype_Ontology:HP:0000110,MedGen:C3536714,Orphanet:ORPHA93108|Human_Phenotype_Ontology:HP:0001290,MedGen:C1858120|Human_Phenotype_Ontology:HP:0002136,MedGen:C0856863|Human_Phenotype_Ontology:HP:0002376,MedGen:C1855009;CLNDN=Neurogenic_bladder|Renal_dysplasia|Generalized_hypotonia|Broad-based_gait|Developmental_regression;CLNHGVS=NC_000010.10:g.131755564C>T;CLNREVSTAT=no_assertion_criteria_provided;CLNSIG=Pathogenic;CLNVC=single_nucleotide_variant;CLNVCSO=SO:0001483;GENEINFO=EBF3:253738;MC=SO:0001583|missense_variant;ORIGIN=32;RS=1057519437
10	131755588	268155	C	A	.	.	ALLELEID=263782;CLNDISDB=Human_Phenotype_Ontology:HP:0001249,MedGen:C1843367|Human_Phenotype_Ontology:HP:0001252,MedGen:C0026827|Human_Phenotype_Ontology:HP:0002474,MedGen:C1847610|Human_Phenotype_Ontology:HP:0010867,MedGen:C0004134,SNOMED_CT:20262006|MedGen:C0557874|MedGen:C4310618,OMIM:617330|MedGen:CN517202;CLNDN=Intellectual_disability|Muscular_hypotonia|Expressive_language_delay|Ataxia|Global_developmental_delay|Hypotonia,_ataxia,_and_delayed_development_syndrome|not_provided;CLNHGVS=NC_000010.10:g.131755588C>A;CLNREVSTAT=criteria_provided,_multiple_submitters,_no_conflicts;CLNSIG=Pathogenic;CLNVC=single_nucleotide_variant;CLNVCSO=SO:0001483;CLNVI=OMIM_Allelic_Variant:607407.0006;GENEINFO=EBF3:253738;MC=SO:0001583|missense_variant;ORIGIN=33;RS=1057519389
11	534286	12606	C	A	.	.	ALLELEID=27645;CLNDISDB=Human_Phenotype_Ontology:HP:0004808,MeSH:D015470,MedGen:C0023467,OMIM:601626,Orphanet:ORPHA519,SNOMED_CT:17788007|Human_Phenotype_Ontology:HP:0005550,MeSH:D015451,MedGen:C0023434,OMIM:151400,SNOMED_CT:277473004,SNOMED_CT:51092000|Human_Phenotype_Ontology:HP:0006725,MedGen:C0281361|Human_Phenotype_Ontology:HP:0006739,MedGen:C0553723|Human_Phenotype_Ontology:HP:0006740,MedGen:C0279680|Human_Phenotype_Ontology:HP:0006775,MeSH:D009101,MedGen:C0026764,OMIM:254500,Orphanet:ORPHA29073,SNOMED_CT:109989006,SNOMED_CT:55921005|Human_Phenotype_Ontology:HP:0030078,MeSH:C538231,MedGen:C0152013|Human_Phenotype_Ontology:HP:0030359,MedGen:C0149782|Human_Phenotype_Ontology:HP:0100013,MeSH:D001943,MedGen:C1458155,Orphanet:ORPHA180250,SNOMED_CT:126926005|Human_Phenotype_Ontology:HP:0100031,MeSH:D013964,MedGen:C0040136,Orphanet:ORPHA100087|MeSH:C535575,MedGen:C1168401,OMIM:275355,Orphanet:ORPHA67037|MeSH:C562393,MedGen:C0151779,SNOMED_CT:93655004|MeSH:D002583,MedGen:CN236667|MeSH:D009369,MedGen:C0027651,SNOMED_CT:108369006|MeSH:D015179,MedGen:CN236642|MedGen:C0153574,Orphanet:ORPHA213569|MedGen:C0278701|MedGen:C0587248,OMIM:218040,Orphanet:ORPHA3071,SNOMED_CT:309776008|MedGen:C2239176,OMIM:114550,Orphanet:ORPHA88673,SNOMED_CT:187769009,SNOMED_CT:25370001|MedGen:CN166718,Orphanet:ORPHA98733|MedGen:CN517202;CLNDN=Acute_myeloid_leukemia|Chronic_lymphocytic_leukemia|Pancreatic_adenocarcinoma|Squamous_cell_carcinoma_of_the_skin|Transitional_cell_carcinoma_of_the_bladder|Multiple_myeloma|Adenocarcinoma_of_lung|Squamous_cell_carcinoma_of_lung|Neoplasm_of_the_breast|Neoplasm_of_the_thyroid_gland|Squamous_cell_carcinoma_of_the_head_and_neck|Malignant_melanoma_of_skin|Uterine_cervical_neoplasms|Neoplasm|Colorectal_Neoplasms|Malignant_neoplasm_of_body_of_uterus|Adenocarcinoma_of_stomach|Costello_syndrome|Hepatocellular_carcinoma|Rasopathy|not_provided;CLNHGVS=NC_000011.9:g.534286C>A;CLNREVSTAT=reviewed_by_expert_panel;CLNSIG=Pathogenic;CLNVC=single_nucleotide_variant;CLNVCSO=SO:0001483;CLNVI=OMIM_Allelic_Variant:190020.0007|UniProtKB_(protein):P01112#VAR_026107;GENEINFO=HRAS:3265|LRRC56:115399;MC=SO:0001583|missense_variant,SO:0001623|5_prime_UTR_variant;ORIGIN=3;RS=104894228
11	534289	12602	C	T	.	.	ALLELEID=27641;CLNDISDB=Human_Phenotype_Ontology:HP:0004808,MeSH:D015470,MedGen:C0023467,OMIM:601626,Orphanet:ORPHA519,SNOMED_CT:17788007|Human_Phenotype_Ontology:HP:0006725,MedGen:C0281361|Human_Phenotype_Ontology:HP:0006739,MedGen:C0553723|Human_Phenotype_Ontology:HP:0006740,MedGen:C0279680|Human_Phenotype_Ontology:HP:0006775,MeSH:D009101,MedGen:C0026764,OMIM:254500,Orphanet:ORPHA29073,SNOMED_CT:109989006,SNOMED_CT:55921005|Human_Phenotype_Ontology:HP:0011459,MedGen:C0152018,Orphanet:ORPHA70482|Human_Phenotype_Ontology:HP:0030078,MeSH:C538231,MedGen:C0152013|Human_Phenotype_Ontology:HP:0100013,MeSH:D001943,MedGen:C1458155,Orphanet:ORPHA180250,SNOMED_CT:126926005|Human_Phenotype_Ontology:HP:0100031,MeSH:D013964,MedGen:C0040136,Orphanet:ORPHA100087|Human_Phenotype_Ontology:HP:0100843,MeSH:D005909,MedGen:C0017636,SNOMED_CT:63634009|MeSH:C535575,MedGen:C1168401,OMIM:275355,Orphanet:ORPHA67037|MeSH:C538614,MedGen:C1336078|MeSH:C562393,MedGen:C0151779,SNOMED_CT:93655004|MeSH:D002583,MedGen:CN236667|MeSH:D003528,MedGen:C0010606|MeSH:D009190,MedGen:C3463824,OMIM:614286,Orphanet:ORPHA52688|MeSH:D009303,MedGen:C0027439|MeSH:D015179,MedGen:CN236642|MedGen:C0007112|MedGen:C0153574,Orphanet:ORPHA213569|MedGen:C0278701|MedGen:C0279663|MedGen:C0280630|MedGen:C0587248,OMIM:218040,Orphanet:ORPHA3071,SNOMED_CT:309776008|MedGen:C0853032|MedGen:C1968782|MedGen:C2239176,OMIM:114550,Orphanet:ORPHA88673,SNOMED_CT:187769009,SNOMED_CT:25370001|MedGen:C3277679|MedGen:CN166718,Orphanet:ORPHA98733|MedGen:CN169374|MedGen:CN231320|MedGen:CN517202;CLNDN=Acute_myeloid_leukemia|Pancreatic_adenocarcinoma|Squamous_cell_carcinoma_of_the_skin|Transitional_cell_carcinoma_of_the_bladder|Multiple_myeloma|Carcinoma_of_esophagus|Adenocarcinoma_of_lung|Neoplasm_of_the_breast|Neoplasm_of_the_thyroid_gland|Glioblastoma|Squamous_cell_carcinoma_of_the_head_and_neck|Papillary_renal_cell_carcinoma,_sporadic|Malignant_melanoma_of_skin|Uterine_cervical_neoplasms|Adenoid_cystic_carcinoma|Myelodysplastic_syndrome|Nasopharyngeal_Neoplasms|Colorectal_Neoplasms|Adenocarcinoma_of_prostate|Malignant_neoplasm_of_body_of_uterus|Adenocarcinoma_of_stomach|Ovarian_Serous_Cystadenocarcinoma|Uterine_Carcinosarcoma|Costello_syndrome|Nevus_sebaceous|Myopathy,_congenital,_with_excess_of_muscle_spindles|Hepatocellular_carcinoma|Epidermal_nevus_with_urothelial_cancer,_somatic|Rasopathy|not_specified|Nevus,_woolly_hair|not_provided;CLNHGVS=NC_000011.9:g.534289C>T;CLNREVSTAT=reviewed_by_expert_panel;CLNSIG=Pathogenic;CLNVC=single_nucleotide_variant;CLNVCSO=SO:0001483;CLNVI=ARUP_Laboratories,_Molecular_Genetics_and_Genomics:149306|HGMD:CM053283|OMIM_Allelic_Variant:190020.0003|UniProtKB_(protein):P01112#VAR_006837;GENEINFO=HRAS:3265|LRRC56:115399;MC=SO:0001583|missense_variant,SO:0001623|5_prime_UTR_variant;ORIGIN=35;RS=104894229
11	1862698	12436	C	T	.	.	ALLELEID=27475;CLNDISDB=Human_Phenotype_Ontology:HP:0001848,MedGen:C1860450|Human_Phenotype_Ontology:HP:0003049,MedGen:C0231678|Human_Phenotype_Ontology:HP:0005684,MedGen:C0265213,Orphanet:ORPHA97120|Human_Phenotype_Ontology:HP:0005879,MedGen:C1393871|MedGen:C1834523,OMIM:601680,Orphanet:ORPHA1147|MedGen:CN517202;CLNDN=Calcaneovalgus_deformity|Ulnar_deviation_of_the_wrist|Distal_arthrogryposis|Congenital_finger_flexion_contractures|Distal_arthrogryposis_type_2B|not_provided;CLNHGVS=NC_000011.9:g.1862698C>T;CLNREVSTAT=criteria_provided,_multiple_submitters,_no_conflicts;CLNSIG=Pathogenic;CLNVC=single_nucleotide_variant;CLNVCSO=SO:0001483;CLNVI=Centre_for_Mendelian_Genomics,University_Medical_Centre_Ljubljana:CMGVARID00602|OMIM_Allelic_Variant:191043.0002;GENEINFO=TNNI2:7136;MC=SO:0001587|nonsense;ORIGIN=3;RS=104894312
11	17190704	437867	A	C	.	.	ALLELEID=431488;CLNDISDB=Human_Phenotype_Ontology:HP:0004322,MedGen:C0349588|Human_Phenotype_Ontology:HP:0011842,MedGen:C4023165|MedGen:C0009691|MedGen:C0149893,SNOMED_CT:95717004;CLNDN=Short_stature|Abnormality_of_skeletal_morphology|Cataract,_congenital|Secondary_glaucoma;CLNHGVS=NC_000011.9:g.17190704A>C;CLNREVSTAT=criteria_provided,_single_submitter;CLNSIG=Pathogenic;CLNVC=single_nucleotide_variant;CLNVCSO=SO:0001483;GENEINFO=PIK3C2A:5286;MC=SO:0001587|nonsense,SO:0001627|intron_variant;ORIGIN=1
11	31815343	3477	A	G	.	.	ALLELEID=18516;CLNDISDB=Human_Phenotype_Ontology:HP:0000588,MedGen:C0155299,OMIM:120430,SNOMED_CT:17541006|Human_Phenotype_Ontology:HP:0000589,MedGen:C0009363,OMIM:120200,Orphanet:ORPHA194,SNOMED_CT:92828000,SNOMED_CT:93390002;CLNDN=Coloboma_of_optic_disc|Congenital_ocular_coloboma;CLNHGVS=NC_000011.9:g.31815343A>G;CLNREVSTAT=no_assertion_criteria_provided;CLNSIG=Pathogenic;CLNVC=single_nucleotide_variant;CLNVCSO=SO:0001483;CLNVI=OMIM_Allelic_Variant:607108.0019|UniProtKB_(protein):P26367#VAR_017542;GENEINFO=PAX6:5080;MC=SO:0001583|missense_variant;ORIGIN=1;RS=121907925
11	64575361	374107	AC	A	.	.	ALLELEID=360931;CLNDISDB=Human_Phenotype_Ontology:HP:0000819,MedGen:C0011849,SNOMED_CT:73211009|Human_Phenotype_Ontology:HP:0000822,MedGen:C0497247|Human_Phenotype_Ontology:HP:0000854,MedGen:C0151468|Human_Phenotype_Ontology:HP:0002028,MedGen:C0401151|Human_Phenotype_Ontology:HP:0002897,MedGen:C0262587|Human_Phenotype_Ontology:HP:0100723,MeSH:D046152,MedGen:C0238198,OMIM:606764,Orphanet:ORPHA44890;CLNDN=Diabetes_mellitus|Hypertension|Thyroid_adenoma,_follicular|Chronic_diarrhea|Parathyroid_adenoma|Gastrointestinal_stroma_tumor;CLNHGVS=NC_000011.9:g.64575362delC;CLNREVSTAT=criteria_provided,_single_submitter;CLNSIG=Pathogenic;CLNVC=Deletion;CLNVCSO=SO:0000159;CLNVI=Centre_for_Mendelian_Genomics,University_Medical_Centre_Ljubljana:CMGVARID00464;GENEINFO=MEN1:4221;MC=SO:0001575|splice_donor_variant;ORIGIN=0;RS=1057518903
11	68673542	242499	G	A	.	.	ALLELEID=213614;CLNDISDB=Gene:7974,Human_Phenotype_Ontology:HP:0001347,MedGen:C0151889,OMIM:145290|Human_Phenotype_Ontology:HP:0000508,MedGen:C0005745|Human_Phenotype_Ontology:HP:0001508,MedGen:C0231246|Human_Phenotype_Ontology:HP:0002098,MedGen:C0476273,SNOMED_CT:271825005|Human_Phenotype_Ontology:HP:0002169,MedGen:C0009024|Human_Phenotype_Ontology:HP:0002789,MedGen:C0231835|Human_Phenotype_Ontology:HP:0006829,MedGen:C1839630;CLNDN=Hyperreflexia|Ptosis|Failure_to_thrive|Respiratory_distress|Clonus|Tachypnea|Severe_muscular_hypotonia;CLNHGVS=NC_000011.9:g.68673542G>A;CLNREVSTAT=criteria_provided,_single_submitter;CLNSIG=Pathogenic;CLNVC=single_nucleotide_variant;CLNVCSO=SO:0001483;GENEINFO=IGHMBP2:3508;MC=SO:0001587|nonsense;ORIGIN=1;RS=863224880;CLNDISDBINCL=MedGen:C1858517,OMIM:604320,Orphanet:ORPHA98920;CLNDNINCL=Spinal_muscular_atrophy,_distal,_autosomal_recessive,_1;CLNSIGINCL=424782:Likely_pathogenic
11	71152447	21273	C	T	.	.	AF_ESP=0.0009;AF_EXAC=0.00068;ALLELEID=34125;CLNDISDB=Human_Phenotype_Ontology:HP:0001518,MedGen:C0021288|Human_Phenotype_Ontology:HP:0004691,MedGen:C1861383|Human_Phenotype_Ontology:HP:0010569,MedGen:C1849185|Human_Phenotype_Ontology:HP:0011451,MedGen:C4020749|MedGen:C0175694,OMIM:270400,Orphanet:ORPHA818,SNOMED_CT:43929004|MedGen:CN517202;CLNDN=Small_for_gestational_age|2-3_toe_syndactyly|Elevated_7-dehydrocholesterol|Congenital_microcephaly|Smith-Lemli-Opitz_syndrome|not_provided;CLNHGVS=NC_000011.9:g.71152447C>T;CLNREVSTAT=criteria_provided,_multiple_submitters,_no_conflicts;CLNSIG=Pathogenic;CLNVC=single_nucleotide_variant;CLNVCSO=SO:0001483;CLNVI=Centre_for_Mendelian_Genomics,University_Medical_Centre_Ljubljana:CMGVARID00656|HGMD:CM980546|Illumina_Clinical_Services_Laboratory,Illumina:698768;GENEINFO=DHCR7:1717;MC=SO:0001587|nonsense;ORIGIN=25;RS=11555217
11	103126970	374100	G	A	.	.	ALLELEID=360924;CLNDISDB=Human_Phenotype_Ontology:HP:0000774,MedGen:C0426790|Human_Phenotype_Ontology:HP:0001511,MedGen:C1386048|Human_Phenotype_Ontology:HP:0006487,MedGen:C1855340;CLNDN=Narrow_chest|Intrauterine_growth_retardation|Bowing_of_the_long_bones;CLNHGVS=NC_000011.9:g.103126970G>A;CLNREVSTAT=criteria_provided,_single_submitter;CLNSIG=Pathogenic;CLNVC=single_nucleotide_variant;CLNVCSO=SO:0001483;CLNVI=Centre_for_Mendelian_Genomics,University_Medical_Centre_Ljubljana:CMGVARID00447;GENEINFO=DYNC2H1:79659;MC=SO:0001575|splice_donor_variant;ORIGIN=0;RS=1057518898
11	108115538	374194	TA	T	.	.	ALLELEID=360925;CLNDISDB=Human_Phenotype_Ontology:HP:0000524,MedGen:C0239105,Orphanet:ORPHA98613|Human_Phenotype_Ontology:HP:0000657,MedGen:C3489733|Human_Phenotype_Ontology:HP:0001251,MedGen:C0007758,SNOMED_CT:85102008|Human_Phenotype_Ontology:HP:0002721,MedGen:C0021051;CLNDN=Conjunctival_telangiectasia|Oculomotor_apraxia|Cerebellar_ataxia|Immunodeficiency;CLNHGVS=NC_000011.9:g.108115539delA;CLNREVSTAT=criteria_provided,_single_submitter;CLNSIG=Pathogenic;CLNVC=Deletion;CLNVCSO=SO:0000159;CLNVI=Centre_for_Mendelian_Genomics,University_Medical_Centre_Ljubljana:CMGVARID00630;GENEINFO=ATM:472;MC=SO:0001589|frameshift_variant;ORIGIN=0;RS=1057518965
11	111957632	6911	A	G	.	.	ALLELEID=21950;CLNDISDB=Human_Phenotype_Ontology:HP:0002666,MedGen:C0031511,OMIM:171300|Human_Phenotype_Ontology:HP:0030074,MedGen:C0007279|MedGen:C1868633,OMIM:168000;CLNDN=Pheochromocytoma|Carotid_body_paraganglioma|Paragangliomas_1;CLNHGVS=NC_000011.9:g.111957632A>G;CLNREVSTAT=criteria_provided,_single_submitter;CLNSIG=Pathogenic;CLNVC=single_nucleotide_variant;CLNVCSO=SO:0001483;CLNVI=OMIM_Allelic_Variant:602690.0021;GENEINFO=SDHD:6392;MC=SO:0001583|missense_variant;ORIGIN=3;RS=104894307
11	118960752	374084	AC	A	.	.	ALLELEID=360926;CLNDISDB=Human_Phenotype_Ontology:HP:0000572,MedGen:C3665386|Human_Phenotype_Ontology:HP:0001575,MedGen:C0554980|Human_Phenotype_Ontology:HP:0001945,MedGen:C0015967|Human_Phenotype_Ontology:HP:0002013,MedGen:C0042963|Human_Phenotype_Ontology:HP:0002027,MedGen:C0000737;CLNDN=Visual_loss|Mood_changes|Fever|Vomiting|Abdominal_pain;CLNHGVS=NC_000011.9:g.118960755delC;CLNREVSTAT=criteria_provided,_single_submitter;CLNSIG=Pathogenic;CLNVC=Deletion;CLNVCSO=SO:0000159;CLNVI=Centre_for_Mendelian_Genomics,University_Medical_Centre_Ljubljana:CMGVARID00408;GENEINFO=HMBS:3145;MC=SO:0001589|frameshift_variant;ORIGIN=0;RS=1057518886
12	7053637	242885	A	G	.	.	ALLELEID=243991;CLNDISDB=Human_Phenotype_Ontology:HP:0000076,MedGen:C1835578|Human_Phenotype_Ontology:HP:0000126,MedGen:C0020295|Human_Phenotype_Ontology:HP:0001249,MedGen:C1843367|Human_Phenotype_Ontology:HP:0001263,MedGen:C4020875|Human_Phenotype_Ontology:HP:0007018,MedGen:C1263846,OMIM:143465,SNOMED_CT:406506008|Human_Phenotype_Ontology:HP:0012585,MedGen:C0341698;CLNDN=Vesicoureteral_reflux|Hydronephrosis|Intellectual_disability|Global_developmental_delay|Attention_deficit_hyperactivity_disorder|Renal_atrophy;CLNHGVS=NC_000012.11:g.7053637A>G;CLNREVSTAT=no_assertion_criteria_provided;CLNSIG=Pathogenic;CLNVC=single_nucleotide_variant;CLNVCSO=SO:0001483;GENEINFO=C12orf57:113246;MC=SO:0001574|splice_acceptor_variant;ORIGIN=4;RS=1114167293
12	14836177	375380	A	G	.	.	ALLELEID=362154;CLNDISDB=Human_Phenotype_Ontology:HP:0001746,MedGen:C0600031|Human_Phenotype_Ontology:HP:0002247,MedGen:C0266174,OMIM:223400,Orphanet:ORPHA1203|Human_Phenotype_Ontology:HP:0006571,MedGen:C1861621|Human_Phenotype_Ontology:HP:0012440,MedGen:C4021086;CLNDN=Asplenia|Duodenal_atresia|Reduced_number_of_intrahepatic_bile_ducts|Abnormal_biliary_tract_morphology;CLNHGVS=NC_000012.11:g.14836177A>G;CLNREVSTAT=no_assertion_criteria_provided;CLNSIG=Pathogenic;CLNVC=single_nucleotide_variant;CLNVCSO=SO:0001483;GENEINFO=GUCY2C:2984|C12orf60:144608;MC=SO:0001583|missense_variant;ORIGIN=32;RS=1057519441
12	25378561	375962	G	A	.	.	ALLELEID=362841;CLNDISDB=Human_Phenotype_Ontology:HP:0030358,MeSH:D002289,MedGen:C0007131,SNOMED_CT:254637007|Human_Phenotype_Ontology:HP:0100031,MeSH:D013964,MedGen:C0040136,Orphanet:ORPHA100087|MeSH:D015179,MedGen:CN236642;CLNDN=Non-small_cell_lung_cancer|Neoplasm_of_the_thyroid_gland|Colorectal_Neoplasms;CLNHGVS=NC_000012.11:g.25378561G>A;CLNREVSTAT=no_assertion_criteria_provided;CLNSIG=Pathogenic;CLNVC=single_nucleotide_variant;CLNVCSO=SO:0001483;GENEINFO=KRAS:3845;MC=SO:0001583|missense_variant;ORIGIN=2;RS=1057519725
12	25398285	12579	C	G	.	.	ALLELEID=27618;CLNDISDB=Human_Phenotype_Ontology:HP:0030358,MeSH:D002289,MedGen:C0007131,SNOMED_CT:254637007|Human_Phenotype_Ontology:HP:0030359,MedGen:C0149782|Human_Phenotype_Ontology:HP:0100031,MeSH:D013964,MedGen:C0040136,Orphanet:ORPHA100087|MeSH:D003528,MedGen:C0010606|MeSH:D010051,MedGen:CN236629|MeSH:D015179,MedGen:CN236642|MedGen:C0005684,OMIM:109800,Orphanet:ORPHA157980,SNOMED_CT:399326009;CLNDN=Non-small_cell_lung_cancer|Squamous_cell_carcinoma_of_lung|Neoplasm_of_the_thyroid_gland|Adenoid_cystic_carcinoma|Ovarian_Neoplasms|Colorectal_Neoplasms|Malignant_tumor_of_urinary_bladder;CLNHGVS=NC_000012.11:g.25398285C>G;CLNREVSTAT=no_assertion_criteria_provided;CLNSIG=Pathogenic;CLNVC=single_nucleotide_variant;CLNVCSO=SO:0001483;CLNVI=OMIM_Allelic_Variant:190070.0002|UniProtKB_(protein):P01116#VAR_016027;GENEINFO=KRAS:3845;MC=SO:0001583|missense_variant;ORIGIN=2;RS=121913530
12	25398285	12584	C	T	.	.	ALLELEID=27623;CLNDISDB=Gene:6765,Human_Phenotype_Ontology:HP:0100615,MedGen:C0919267,OMIM:167000,SNOMED_CT:123843001|Human_Phenotype_Ontology:HP:0006753,MeSH:D013274,MedGen:C0038356,OMIM:613659,SNOMED_CT:126824007|Human_Phenotype_Ontology:HP:0012209,MedGen:C0349639,OMIM:607785,Orphanet:ORPHA86834|Human_Phenotype_Ontology:HP:0030358,MeSH:D002289,MedGen:C0007131,SNOMED_CT:254637007|Human_Phenotype_Ontology:HP:0100031,MeSH:D013964,MedGen:C0040136,Orphanet:ORPHA100087|MeSH:D015179,MedGen:CN236642;CLNDN=Neoplasm_of_ovary|Neoplasm_of_stomach|Juvenile_myelomonocytic_leukemia|Non-small_cell_lung_cancer|Neoplasm_of_the_thyroid_gland|Colorectal_Neoplasms;CLNHGVS=NC_000012.11:g.25398285C>T;CLNREVSTAT=criteria_provided,_single_submitter;CLNSIG=Pathogenic;CLNVC=single_nucleotide_variant;CLNVCSO=SO:0001483;CLNVI=OMIM_Allelic_Variant:190070.0007|UniProtKB_(protein):P01116#VAR_016028;GENEINFO=KRAS:3845;MC=SO:0001583|missense_variant;ORIGIN=2;RS=121913530
12	48371881	374042	C	A	.	.	ALLELEID=360945;CLNDISDB=Human_Phenotype_Ontology:HP:0000773,MedGen:C0426817|Human_Phenotype_Ontology:HP:0004605,MedGen:C1860191;CLNDN=Short_ribs|Absent_vertebral_body_mineralization;CLNHGVS=NC_000012.11:g.48371881C>A;CLNREVSTAT=criteria_provided,_single_submitter;CLNSIG=Pathogenic;CLNVC=single_nucleotide_variant;CLNVCSO=SO:0001483;CLNVI=Centre_for_Mendelian_Genomics,University_Medical_Centre_Ljubljana:CMGVARID00319;GENEINFO=COL2A1:1280;MC=SO:0001583|missense_variant;ORIGIN=0;RS=765795867
12	48380136	195742	C	T	.	.	ALLELEID=192903;CLNDISDB=Human_Phenotype_Ontology:HP:0002655,MedGen:C0038015,OMIM:183900,Orphanet:ORPHA253|Human_Phenotype_Ontology:HP:0002657,MedGen:C0700635,OMIM:184250,Orphanet:ORPHA93346|MedGen:C2020284,OMIM:108300;CLNDN=Spondyloepiphyseal_dysplasia_congenita|Spondylometaphyseal_dysplasia|Stickler_syndrome_type_1;CLNHGVS=NC_000012.11:g.48380136C>T;CLNREVSTAT=criteria_provided,_single_submitter;CLNSIG=Pathogenic;CLNVC=single_nucleotide_variant;CLNVCSO=SO:0001483;GENEINFO=COL2A1:1280;MC=SO:0001583|missense_variant;ORIGIN=1;RS=121912880
12	52093447	236207	T	C	.	.	ALLELEID=237762;CLNDISDB=Human_Phenotype_Ontology:HP:0001263,MedGen:C4020875|Human_Phenotype_Ontology:HP:0002376,MedGen:C1855009|Human_Phenotype_Ontology:HP:0006834,MedGen:C1836829|Human_Phenotype_Ontology:HP:0010818,MedGen:C1836508|Human_Phenotype_Ontology:HP:0010864,MedGen:C0036857|Human_Phenotype_Ontology:HP:0200134,MedGen:C0543888;CLNDN=Global_developmental_delay|Developmental_regression|Developmental_stagnation_at_onset_of_seizures|Generalized_tonic_seizures|Intellectual_disability,_severe|Epileptic_encephalopathy;CLNHGVS=NC_000012.11:g.52093447T>C;CLNREVSTAT=no_assertion_criteria_provided;CLNSIG=Pathogenic;CLNVC=single_nucleotide_variant;CLNVCSO=SO:0001483;GENEINFO=SCN8A:6334;MC=SO:0001583|missense_variant;ORIGIN=32;RS=878853250
12	52314616	212796	G	A	.	.	ALLELEID=210238;CLNDISDB=Human_Phenotype_Ontology:HP:0000421,MedGen:C0014591|Human_Phenotype_Ontology:HP:0002092,MedGen:C3203102|MedGen:C1832529|MedGen:C1838163,OMIM:600376|MedGen:CN169374|MedGen:CN517202;CLNDN=Epistaxis|Pulmonary_arterial_hypertension|Pulmonary_arterial_hypertension_related_to_hereditary_hemorrhagic_telangiectasia|Hereditary_hemorrhagic_telangiectasia_type_2|not_specified|not_provided;CLNHGVS=NC_000012.11:g.52314616G>A;CLNREVSTAT=criteria_provided,_multiple_submitters,_no_conflicts;CLNSIG=Pathogenic;CLNVC=single_nucleotide_variant;CLNVCSO=SO:0001483;CLNVI=ARUP_Laboratories,_Molecular_Genetics_and_Genomics:2526|Centre_for_Mendelian_Genomics,University_Medical_Centre_Ljubljana:CMGVARID00232|Genome_Clinic_of_Geneva,University_Hospital_of_Geneva:26_May_2017;GENEINFO=ACVRL1:94;MC=SO:0001583|missense_variant;ORIGIN=9;RS=863223408
12	88476938	217635	G	A	.	.	AF_ESP=0.0002;AF_EXAC=0.00004;ALLELEID=214327;CLNDISDB=Human_Phenotype_Ontology:HP:0000618,MedGen:C0456909|Human_Phenotype_Ontology:HP:0001263,MedGen:C4020875|MedGen:C1857780,OMIM:610188|MedGen:CN517202;CLNDN=Blindness|Global_developmental_delay|Joubert_syndrome_5|not_provided;CLNHGVS=NC_000012.11:g.88476938G>A;CLNREVSTAT=criteria_provided,_multiple_submitters,_no_conflicts;CLNSIG=Pathogenic;CLNVC=single_nucleotide_variant;CLNVCSO=SO:0001483;CLNVI=Centre_for_Mendelian_Genomics,University_Medical_Centre_Ljubljana:CMGVARID00378;GENEINFO=CEP290:80184;MC=SO:0001587|nonsense;ORIGIN=1;RS=376493409
12	88477713	1339	T	A	.	.	AF_EXAC=0.00011;ALLELEID=16378;CLNDISDB=Human_Phenotype_Ontology:HP:0000618,MedGen:C0456909|Human_Phenotype_Ontology:HP:0000639,MedGen:C0028738|Human_Phenotype_Ontology:HP:0002419,MedGen:C1865060|Human_Phenotype_Ontology:HP:0011398,MedGen:C1842364|MedGen:C1857780,OMIM:610188|MedGen:C1857821,OMIM:611755|MedGen:CN169374|MedGen:CN517202;CLNDN=Blindness|Nystagmus|Molar_tooth_sign_on_MRI|Central_hypotonia|Joubert_syndrome_5|Leber_congenital_amaurosis_10|not_specified|not_provided;CLNHGVS=NC_000012.11:g.88477713T>A;CLNREVSTAT=criteria_provided,_multiple_submitters,_no_conflicts;CLNSIG=Pathogenic;CLNVC=single_nucleotide_variant;CLNVCSO=SO:0001483;CLNVI=ARUP_Laboratories,_Molecular_Genetics_and_Genomics:142080|Centre_for_Mendelian_Genomics,University_Medical_Centre_Ljubljana:CMGVARID00200|Centre_for_Mendelian_Genomics,University_Medical_Centre_Ljubljana:CMGVARID00292|OMIM_Allelic_Variant:610142.0007;GENEINFO=CEP290:80184;MC=SO:0001587|nonsense;ORIGIN=1;RS=137852834
12	88487754	374210	T	C	.	.	AF_EXAC=0.00001;ALLELEID=360949;CLNDISDB=Human_Phenotype_Ontology:HP:0000077,MedGen:C0266292|Human_Phenotype_Ontology:HP:0000113,MedGen:C0022680|Human_Phenotype_Ontology:HP:0001320,MedGen:C1840379|Human_Phenotype_Ontology:HP:0002335,MedGen:C0431399,Orphanet:ORPHA475,SNOMED_CT:253175003,SNOMED_CT:716997004|Human_Phenotype_Ontology:HP:0002350,MedGen:C1847762|Human_Phenotype_Ontology:HP:0004719,MedGen:C3275899;CLNDN=Abnormality_of_the_kidney|Polycystic_kidney_dysplasia|Cerebellar_vermis_hypoplasia|Joubert_syndrome|Cerebellar_cyst|Hyperechogenic_kidneys;CLNHGVS=NC_000012.11:g.88487754T>C;CLNREVSTAT=criteria_provided,_single_submitter;CLNSIG=Pathogenic;CLNVC=single_nucleotide_variant;CLNVCSO=SO:0001483;CLNVI=Centre_for_Mendelian_Genomics,University_Medical_Centre_Ljubljana:CMGVARID00658;GENEINFO=CEP290:80184;MC=SO:0001574|splice_acceptor_variant;ORIGIN=0;RS=773386777
12	112888168	13329	T	G	.	.	ALLELEID=28368;CLNDISDB=Human_Phenotype_Ontology:HP:0001508,MedGen:C0231246|Human_Phenotype_Ontology:HP:0001643,MedGen:C0013274,Orphanet:ORPHA706,SNOMED_CT:83330001|Human_Phenotype_Ontology:HP:0001667,MedGen:C0162770|Human_Phenotype_Ontology:HP:0001684,MedGen:C0344724,Orphanet:ORPHA99103|Human_Phenotype_Ontology:HP:0005164,MedGen:C1866206|Human_Phenotype_Ontology:HP:0005180,MedGen:C0040961|MeSH:D009634,MedGen:C0028326,Orphanet:ORPHA648,SNOMED_CT:205824006|MedGen:C0041409,OMIM:163950|MedGen:CN166718,Orphanet:ORPHA98733|MedGen:CN517202;CLNDN=Failure_to_thrive|Patent_ductus_arteriosus|Right_ventricular_hypertrophy|Secundum_atrial_septal_defect|Dysplastic_pulmonary_valve|Tricuspid_regurgitation|Noonan_syndrome|Noonan_syndrome_1|Rasopathy|not_provided;CLNHGVS=NC_000012.11:g.112888168T>G;CLNREVSTAT=criteria_provided,_multiple_submitters,_no_conflicts;CLNSIG=Pathogenic;CLNVC=single_nucleotide_variant;CLNVCSO=SO:0001483;CLNVI=HGMD:CM021128|OMIM_Allelic_Variant:176876.0009|UniProtKB_(protein):Q06124#VAR_015605;GENEINFO=PTPN11:5781;MC=SO:0001583|missense_variant;ORIGIN=33;RS=121918460
12	114793673	495227	G	C	.	.	ALLELEID=485953;CLNDISDB=Human_Phenotype_Ontology:HP:0001629,MedGen:C1859213|Human_Phenotype_Ontology:HP:0001653,MedGen:C0026266|Human_Phenotype_Ontology:HP:0001684,MedGen:C0344724,Orphanet:ORPHA99103;CLNDN=Ventricular_septal_defect|Mitral_regurgitation|Secundum_atrial_septal_defect;CLNHGVS=NC_000012.11:g.114793673G>C;CLNREVSTAT=criteria_provided,_single_submitter;CLNSIG=Pathogenic;CLNVC=single_nucleotide_variant;CLNVCSO=SO:0001483;GENEINFO=TBX5:6910;MC=SO:0001587|nonsense;ORIGIN=1
13	20763452	17016	A	G	.	.	AF_ESP=0.0005;AF_EXAC=0.00088;ALLELEID=32055;CLNDISDB=Gene:101290499,Human_Phenotype_Ontology:HP:0001539,MedGen:C0795690,OMIM:164750,Orphanet:ORPHA660,SNOMED_CT:18735004|Human_Phenotype_Ontology:HP:0000085,MedGen:C0221353|Human_Phenotype_Ontology:HP:0000365,MedGen:C0018772|Human_Phenotype_Ontology:HP:0012745,MedGen:C0423112|MedGen:C0265964,OMIM:124500,Orphanet:ORPHA494,SNOMED_CT:24559001|MedGen:C0266004,OMIM:149200,Orphanet:ORPHA2698,SNOMED_CT:1271009|MedGen:C1835672,OMIM:148350,Orphanet:ORPHA2202|MedGen:C1835678,OMIM:148210|MedGen:C1844678,OMIM:304400,Orphanet:ORPHA383|MedGen:C1865234,OMIM:602540|MedGen:C2673759,OMIM:220290|MedGen:C2675750,OMIM:601544|MedGen:CN043648,Orphanet:ORPHA87884|MedGen:CN169374|MedGen:CN517202;CLNDN=Congenital_omphalocele|Horseshoe_kidney|Hearing_impairment|Short_palpebral_fissure|Mutilating_keratoderma|Knuckle_pads,_deafness_AND_leukonychia_syndrome|Keratoderma_palmoplantar_deafness|Keratitis-ichthyosis-deafness_syndrome,_autosomal_dominant|Deafness,_X-linked_2|Hystrix-like_ichthyosis_with_deafness|Deafness,_autosomal_recessive_1A|Deafness,_autosomal_dominant_3a|Nonsyndromic_hearing_loss_and_deafness|not_specified|not_provided;CLNHGVS=NC_000013.10:g.20763452A>G;CLNREVSTAT=criteria_provided,_multiple_submitters,_no_conflicts;CLNSIG=Pathogenic;CLNVC=single_nucleotide_variant;CLNVCSO=SO:0001483;CLNVI=ARUP_Laboratories,_Molecular_Genetics_and_Genomics:2555|Centre_for_Mendelian_Genomics,University_Medical_Centre_Ljubljana:CMGVARID00502|HGMD:CM990691|OMIM_Allelic_Variant:121011.0016|UniProtKB_(protein):P29033#VAR_015937;GENEINFO=GJB2:2706;MC=SO:0001583|missense_variant;ORIGIN=1;RS=80338945
13	20763685	17004	AC	A	.	.	AF_ESP=0.0074;AF_EXAC=0.00604;AF_TGP=0.0024;ALLELEID=32043;CLNDISDB=Human_Phenotype_Ontology:HP:0000365,MedGen:C0018772|Human_Phenotype_Ontology:HP:0008513,MedGen:C0452136|Human_Phenotype_Ontology:HP:0008619,MedGen:C0452138|Human_Phenotype_Ontology:HP:0008625,MedGen:C4021533|MedGen:C0011053|MedGen:C0265964,OMIM:124500,Orphanet:ORPHA494,SNOMED_CT:24559001|MedGen:C0266004,OMIM:149200,Orphanet:ORPHA2698,SNOMED_CT:1271009|MedGen:C1835672,OMIM:148350,Orphanet:ORPHA2202|MedGen:C1835678,OMIM:148210|MedGen:C1865234,OMIM:602540|MedGen:C2673759,OMIM:220290|MedGen:C2673760|MedGen:C2675750,OMIM:601544|MedGen:CN043648,Orphanet:ORPHA87884|MedGen:CN169374|MedGen:CN239439|MedGen:CN517202;CLNDN=Hearing_impairment|Bilateral_conductive_hearing_impairment|Bilateral_sensorineural_hearing_impairment|Severe_sensorineural_hearing_impairment|Deafness|Mutilating_keratoderma|Knuckle_pads,_deafness_AND_leukonychia_syndrome|Keratoderma_palmoplantar_deafness|Keratitis-ichthyosis-deafness_syndrome,_autosomal_dominant|Hystrix-like_ichthyosis_with_deafness|Deafness,_autosomal_recessive_1A|Deafness,_digenic,_GJB2/GJB6|Deafness,_autosomal_dominant_3a|Nonsyndromic_hearing_loss_and_deafness|not_specified|Nonsyndromic_Hearing_Loss,_Recessive|not_provided;CLNHGVS=NC_000013.10:g.20763686delC;CLNREVSTAT=criteria_provided,_multiple_submitters,_no_conflicts;CLNSIG=Pathogenic;CLNVC=Deletion;CLNVCSO=SO:0000159;CLNVI=ARUP_Laboratories,_Molecular_Genetics_and_Genomics:2578|CHEO_Genetics_Diagnostic_Laboratory,Children's_Hospital_of_Eastern_Ontario:1783431|Centre_for_Mendelian_Genomics,University_Medical_Centre_Ljubljana:CMGVARID00233|Centre_for_Mendelian_Genomics,University_Medical_Centre_Ljubljana:CMGVARID00260|Centre_for_Mendelian_Genomics,University_Medical_Centre_Ljubljana:CMGVARID00308|Centre_for_Mendelian_Genomics,University_Medical_Centre_Ljubljana:CMGVARID00311|Centre_for_Mendelian_Genomics,University_Medical_Centre_Ljubljana:CMGVARID00312|HGMD:CD972240|OMIM_Allelic_Variant:121011.0005;GENEINFO=GJB2:2706;MC=SO:0001589|frameshift_variant;ORIGIN=17;RS=80338939
13	32893291	51129	G	T	.	.	ALLELEID=65797;CLNDISDB=Human_Phenotype_Ontology:HP:0002885,MeSH:D008527,MedGen:C0025149,OMIM:155255,Orphanet:ORPHA616|Human_Phenotype_Ontology:HP:0012125,MedGen:C0376358,OMIM:176807,SNOMED_CT:399068003|MedGen:C0027672,SNOMED_CT:699346009|MedGen:C0346153,OMIM:114480,Orphanet:ORPHA227535,SNOMED_CT:254843006|MedGen:C0677776,Orphanet:ORPHA145|MedGen:C1838457,OMIM:605724,Orphanet:ORPHA319462|MedGen:C1861028,OMIM:189960|MedGen:C2675520,OMIM:612555|MedGen:C2751641,OMIM:613029|MedGen:C3150546,OMIM:613347|MedGen:CN033288,OMIM:194070|MedGen:CN517202;CLNDN=Medulloblastoma|Malignant_tumor_of_prostate|Hereditary_cancer-predisposing_syndrome|Familial_cancer_of_breast|Hereditary_breast_and_ovarian_cancer_syndrome|Fanconi_anemia,_complementation_group_D1|Tracheoesophageal_fistula|Breast-ovarian_cancer,_familial_2|Glioma_susceptibility_3|Pancreatic_cancer_2|Wilms_tumor_1|not_provided;CLNHGVS=NC_000013.10:g.32893291G>T;CLNREVSTAT=reviewed_by_expert_panel;CLNSIG=Pathogenic;CLNVC=single_nucleotide_variant;CLNVCSO=SO:0001483;GENEINFO=BRCA2:675;MC=SO:0001587|nonsense;ORIGIN=1;RS=80358435
13	101742197	222073	C	T	.	.	ALLELEID=223771;CLNDISDB=Human_Phenotype_Ontology:HP:0000486,MedGen:C0038379|Human_Phenotype_Ontology:HP:0001250,MedGen:C0036572|Human_Phenotype_Ontology:HP:0002793,MedGen:C1837388|Human_Phenotype_Ontology:HP:0004326,MedGen:C0006625|Human_Phenotype_Ontology:HP:0010864,MedGen:C0036857;CLNDN=Strabismus|Seizures|Abnormal_pattern_of_respiration|Cachexia|Intellectual_disability,_severe;CLNHGVS=NC_000013.10:g.101742197C>T;CLNREVSTAT=criteria_provided,_single_submitter;CLNSIG=Pathogenic;CLNVC=single_nucleotide_variant;CLNVCSO=SO:0001483;GENEINFO=NALCN:259232;MC=SO:0001819|synonymous_variant;ORIGIN=1;RS=869312873
14	68196053	2047	CGCCCT	C	.	.	ALLELEID=17086;CLNDISDB=Human_Phenotype_Ontology:HP:0000478,MedGen:C4316870|Human_Phenotype_Ontology:HP:0000556,MedGen:C0854723,Orphanet:ORPHA71862,SNOMED_CT:314407005|MedGen:C2675186,OMIM:612712;CLNDN=Abnormality_of_the_eye|Retinal_dystrophy|Leber_congenital_amaurosis_13;CLNHGVS=NC_000014.8:g.68196055_68196059delCCCTG;CLNREVSTAT=criteria_provided,_single_submitter;CLNSIG=Pathogenic;CLNVC=Deletion;CLNVCSO=SO:0000159;CLNVI=OMIM_Allelic_Variant:608830.0002;GENEINFO=GPHN:10243|ZFYVE26:23503|RDH12:145226;MC=SO:0001589|frameshift_variant;ORIGIN=1;RS=386834261
14	73637731	374134	T	G	.	.	ALLELEID=360961;CLNDISDB=Human_Phenotype_Ontology:HP:0000726,MedGen:C0497327|Human_Phenotype_Ontology:HP:0001268,MedGen:C0234985;CLNDN=Dementia|Mental_deterioration;CLNHGVS=NC_000014.8:g.73637731T>G;CLNREVSTAT=criteria_provided,_single_submitter;CLNSIG=Pathogenic;CLNVC=single_nucleotide_variant;CLNVCSO=SO:0001483;CLNVI=Centre_for_Mendelian_Genomics,University_Medical_Centre_Ljubljana:CMGVARID00518;GENEINFO=PSEN1:5663;MC=SO:0001583|missense_variant;ORIGIN=0;RS=1057518919
14	79175653	375395	A	G	.	.	ALLELEID=362158;CLNDISDB=Human_Phenotype_Ontology:HP:0004322,MedGen:C0349588|Human_Phenotype_Ontology:HP:0004482,MedGen:C1849075;CLNDN=Short_stature|Relative_macrocephaly;CLNHGVS=NC_000014.8:g.79175653A>G;CLNREVSTAT=no_assertion_criteria_provided;CLNSIG=Pathogenic;CLNVC=single_nucleotide_variant;CLNVCSO=SO:0001483;GENEINFO=NRXN3:9369;MC=SO:0001583|missense_variant;ORIGIN=1;RS=1057519451
15	25599683	373923	C	T	.	.	ALLELEID=360966;CLNDISDB=Human_Phenotype_Ontology:HP:0001250,MedGen:C0036572|Human_Phenotype_Ontology:HP:0001263,MedGen:C4020875|Human_Phenotype_Ontology:HP:0001273,MedGen:C1842581|Human_Phenotype_Ontology:HP:0002353,MedGen:C0151611|Human_Phenotype_Ontology:HP:0002465,MedGen:C1848207|Human_Phenotype_Ontology:HP:0002474,MedGen:C1847610;CLNDN=Seizures|Global_developmental_delay|Abnormality_of_the_corpus_callosum|EEG_abnormality|Poor_speech|Expressive_language_delay;CLNHGVS=NC_000015.9:g.25599683C>T;CLNREVSTAT=no_assertion_criteria_provided;CLNSIG=Pathogenic;CLNVC=single_nucleotide_variant;CLNVCSO=SO:0001483;CLNVI=Centre_for_Mendelian_Genomics,University_Medical_Centre_Ljubljana:CMGVARID00054;GENEINFO=UBE3A:7337|SNHG14:104472715;MC=SO:0001583|missense_variant,SO:0001627|intron_variant;ORIGIN=0;RS=1057518770
15	28456240	374155	AG	A	.	.	ALLELEID=360968;CLNDISDB=Human_Phenotype_Ontology:HP:0000609,MedGen:C0338502,Orphanet:ORPHA137902|Human_Phenotype_Ontology:HP:0001270,MedGen:C1854301|Human_Phenotype_Ontology:HP:0001319,MedGen:C2267233|Human_Phenotype_Ontology:HP:0002079,MedGen:C0344482|Human_Phenotype_Ontology:HP:0002283,MedGen:C0241816|Human_Phenotype_Ontology:HP:0002385,MedGen:C0221166|Human_Phenotype_Ontology:HP:0007360,MedGen:C3279222|Human_Phenotype_Ontology:HP:0010864,MedGen:C0036857;CLNDN=Optic_nerve_hypoplasia|Motor_delay|Neonatal_hypotonia|Hypoplasia_of_the_corpus_callosum|Global_brain_atrophy|Paraparesis|Aplasia/Hypoplasia_of_the_cerebellum|Intellectual_disability,_severe;CLNHGVS=NC_000015.9:g.28456241delG;CLNREVSTAT=criteria_provided,_single_submitter;CLNSIG=Pathogenic;CLNVC=Deletion;CLNVCSO=SO:0000159;CLNVI=Centre_for_Mendelian_Genomics,University_Medical_Centre_Ljubljana:CMGVARID00559;GENEINFO=HERC2:8924;MC=SO:0001589|frameshift_variant;ORIGIN=0;RS=1057518934
15	42680000	17621	CA	C	.	.	ALLELEID=32660;CLNDISDB=EFO:EFO_0004269,Human_Phenotype_Ontology:HP:0011675,MedGen:C0855329,SNOMED_CT:248650006|Human_Phenotype_Ontology:HP:0001324,MedGen:C0151786|Human_Phenotype_Ontology:HP:0002987,MedGen:C0409338|Human_Phenotype_Ontology:HP:0003458,MedGen:C4021726|Human_Phenotype_Ontology:HP:0003547,MedGen:C0427063|Human_Phenotype_Ontology:HP:0003560,MedGen:C1864711|Human_Phenotype_Ontology:HP:0003741,MedGen:C0699743,Orphanet:ORPHA97242,SNOMED_CT:240059009|Human_Phenotype_Ontology:HP:0005750,MedGen:C1859523|Human_Phenotype_Ontology:HP:0008981,MedGen:C1843057|MedGen:C1869123,OMIM:253600,Orphanet:ORPHA267|MedGen:CN239352|MedGen:CN517202;CLNDN=Arrhythmia|Muscle_weakness|Elbow_flexion_contracture|EMG:_myopathic_abnormalities|Shoulder_girdle_muscle_weakness|Muscular_dystrophy|Congenital_muscular_dystrophy|Contractures_of_the_joints_of_the_lower_limbs|Calf_muscle_hypertrophy|Limb-girdle_muscular_dystrophy,_type_2A|Limb-Girdle_Muscular_Dystrophy,_Recessive|not_provided;CLNHGVS=NC_000015.9:g.42680002delA;CLNREVSTAT=criteria_provided,_multiple_submitters,_no_conflicts;CLNSIG=Pathogenic;CLNVC=Deletion;CLNVCSO=SO:0000159;CLNVI=Centre_for_Mendelian_Genomics,University_Medical_Centre_Ljubljana:CMGVARID00173|Centre_for_Mendelian_Genomics,University_Medical_Centre_Ljubljana:CMGVARID00214|Centre_for_Mendelian_Genomics,University_Medical_Centre_Ljubljana:CMGVARID00480|Centre_for_Mendelian_Genomics,University_Medical_Centre_Ljubljana:CMGVARID00569|HGMD:CD951640|Illumina_Clinical_Services_Laboratory,Illumina:610744|OMIM_Allelic_Variant:114240.0009;GENEINFO=CAPN3:825|SGCB:6443;MC=SO:0001589|frameshift_variant;ORIGIN=1;RS=80338800
15	42691814	281062	CG	C	.	.	ALLELEID=265299;CLNDISDB=EFO:EFO_0004269,Human_Phenotype_Ontology:HP:0011675,MedGen:C0855329,SNOMED_CT:248650006|Human_Phenotype_Ontology:HP:0001324,MedGen:C0151786|Human_Phenotype_Ontology:HP:0002987,MedGen:C0409338|Human_Phenotype_Ontology:HP:0003560,MedGen:C1864711|Human_Phenotype_Ontology:HP:0005750,MedGen:C1859523|MedGen:C1869123,OMIM:253600,Orphanet:ORPHA267;CLNDN=Arrhythmia|Muscle_weakness|Elbow_flexion_contracture|Muscular_dystrophy|Contractures_of_the_joints_of_the_lower_limbs|Limb-girdle_muscular_dystrophy,_type_2A;CLNHGVS=NC_000015.9:g.42691818delG;CLNREVSTAT=criteria_provided,_multiple_submitters,_no_conflicts;CLNSIG=Pathogenic;CLNVC=Deletion;CLNVCSO=SO:0000159;CLNVI=Centre_for_Mendelian_Genomics,University_Medical_Centre_Ljubljana:CMGVARID00568;GENEINFO=CAPN3:825;MC=SO:0001589|frameshift_variant;ORIGIN=1;RS=886042090
15	48722939	373981	T	A	.	.	ALLELEID=360974;CLNDISDB=Human_Phenotype_Ontology:HP:0000218,MedGen:C0240635|Human_Phenotype_Ontology:HP:0000268,MedGen:C0221358|Human_Phenotype_Ontology:HP:0000545,MedGen:C0027092,Orphanet:ORPHA98619|Human_Phenotype_Ontology:HP:0001634,MedGen:C0026267|Human_Phenotype_Ontology:HP:0001763,MedGen:C0016202|Human_Phenotype_Ontology:HP:0002650,MedGen:C0037932|Human_Phenotype_Ontology:HP:0005111,MedGen:C1866208;CLNDN=High_palate|Dolichocephaly|Myopia|Mitral_valve_prolapse|Pes_planus|Scoliosis|Dilatation_of_the_ascending_aorta;CLNHGVS=NC_000015.9:g.48722939T>A;CLNREVSTAT=no_assertion_criteria_provided;CLNSIG=Pathogenic;CLNVC=single_nucleotide_variant;CLNVCSO=SO:0001483;CLNVI=Centre_for_Mendelian_Genomics,University_Medical_Centre_Ljubljana:CMGVARID00175;GENEINFO=FBN1:2200;MC=SO:0001583|missense_variant;ORIGIN=0;RS=1057518812
15	48738898	42394	C	T	.	.	ALLELEID=51564;CLNDISDB=Human_Phenotype_Ontology:HP:0001083,MedGen:C0013581,Orphanet:ORPHA1885,SNOMED_CT:74969002|Human_Phenotype_Ontology:HP:0001166,MedGen:C0003706|Human_Phenotype_Ontology:HP:0002140,MedGen:C0948008,OMIM:601367,SNOMED_CT:422504002|Human_Phenotype_Ontology:HP:0002616,MedGen:C0238669|Human_Phenotype_Ontology:HP:0002622,MedGen:C0012736|Human_Phenotype_Ontology:HP:0011003,MedGen:C0271183|Human_Phenotype_Ontology:HP:0012056,MeSH:D008545,MedGen:C0025202,SNOMED_CT:2092003|MedGen:C0024796,OMIM:154700,Orphanet:ORPHA558,SNOMED_CT:19346006|MedGen:CN517202;CLNDN=Ectopia_lentis|Arachnodactyly|Ischemic_stroke|Aortic_root_dilatation|Dissecting_aortic_aneurysm|Severe_Myopia|Malignant_melanoma|Marfan_syndrome|not_provided;CLNHGVS=NC_000015.9:g.48738898C>T;CLNREVSTAT=criteria_provided,_multiple_submitters,_no_conflicts;CLNSIG=Pathogenic;CLNVC=single_nucleotide_variant;CLNVCSO=SO:0001483;CLNVI=Centre_for_Mendelian_Genomics,University_Medical_Centre_Ljubljana:CMGVARID00092|OMIM_Allelic_Variant:134797.0039;GENEINFO=FBN1:2200;MC=SO:0001627|intron_variant;ORIGIN=1;RS=193922219
15	48826295	374115	CTTCA	C	.	.	ALLELEID=360978;CLNDISDB=Human_Phenotype_Ontology:HP:0000023,MedGen:C0019294|Human_Phenotype_Ontology:HP:0000098,MedGen:C0241240|Human_Phenotype_Ontology:HP:0000545,MedGen:C0027092,Orphanet:ORPHA98619|Human_Phenotype_Ontology:HP:0000767,MedGen:C2051831|Human_Phenotype_Ontology:HP:0001382,MedGen:C1844820;CLNDN=Inguinal_hernia|Tall_stature|Myopia|Pectus_excavatum|Joint_hypermobility;CLNHGVS=NC_000015.9:g.48826296_48826299delTTCA;CLNREVSTAT=criteria_provided,_single_submitter;CLNSIG=Pathogenic;CLNVC=Deletion;CLNVCSO=SO:0000159;CLNVI=Centre_for_Mendelian_Genomics,University_Medical_Centre_Ljubljana:CMGVARID00479;GENEINFO=FBN1:2200;MC=SO:0001589|frameshift_variant;ORIGIN=0;RS=1057518909
15	52632432	242881	G	C	.	.	ALLELEID=243993;CLNDISDB=Human_Phenotype_Ontology:HP:0000639,MedGen:C0028738|Human_Phenotype_Ontology:HP:0001250,MedGen:C0036572|Human_Phenotype_Ontology:HP:0001263,MedGen:C4020875|Human_Phenotype_Ontology:HP:0001332,MedGen:C0013421|Human_Phenotype_Ontology:HP:0008278,MedGen:C4024710;CLNDN=Nystagmus|Seizures|Global_developmental_delay|Dystonia|Cerebellar_cortical_atrophy;CLNHGVS=NC_000015.9:g.52632432G>C;CLNREVSTAT=no_assertion_criteria_provided;CLNSIG=Pathogenic;CLNVC=single_nucleotide_variant;CLNVCSO=SO:0001483;GENEINFO=MYO5A:4644;MC=SO:0001583|missense_variant;ORIGIN=4;RS=1114167290
15	66727483	40781	G	A	.	.	ALLELEID=49251;CLNDISDB=Human_Phenotype_Ontology:HP:0012056,MeSH:D008545,MedGen:C0025202,SNOMED_CT:2092003|Human_Phenotype_Ontology:HP:0030358,MeSH:D002289,MedGen:C0007131,SNOMED_CT:254637007|MedGen:C1275081,Orphanet:ORPHA1340,SNOMED_CT:403770008|MedGen:C3809006,OMIM:615279|MedGen:CN166718,Orphanet:ORPHA98733|MedGen:CN517202;CLNDN=Malignant_melanoma|Non-small_cell_lung_cancer|Cardio-facio-cutaneous_syndrome|Cardiofaciocutaneous_syndrome_3|Rasopathy|not_provided;CLNHGVS=NC_000015.9:g.66727483G>A;CLNREVSTAT=reviewed_by_expert_panel;CLNSIG=Pathogenic;CLNVC=single_nucleotide_variant;CLNVCSO=SO:0001483;GENEINFO=MAP2K1:5604;MC=SO:0001583|missense_variant;ORIGIN=3;RS=727504317
15	76763654	417685	CATTG	C	.	.	ALLELEID=404617;CLNDISDB=Human_Phenotype_Ontology:HP:0000510,MedGen:C4072872|Human_Phenotype_Ontology:HP:0002342,MedGen:C0026351|Human_Phenotype_Ontology:HP:0007018,MedGen:C1263846,OMIM:143465,SNOMED_CT:406506008;CLNDN=Rod-cone_dystrophy|Intellectual_disability,_moderate|Attention_deficit_hyperactivity_disorder;CLNHGVS=NC_000015.9:g.76763655_76763658delATTG;CLNREVSTAT=criteria_provided,_single_submitter;CLNSIG=Pathogenic;CLNVC=Deletion;CLNVCSO=SO:0000159;CLNVI=Department_of_Genetics,Fundacion_Jimenez_Diaz_University_Hospital:RP-2009;GENEINFO=SCAPER:49855;MC=SO:0001589|frameshift_variant;ORIGIN=4
16	2135324	50031	G	A	.	.	ALLELEID=59193;CLNDISDB=Human_Phenotype_Ontology:HP:0010864,MedGen:C0036857|Human_Phenotype_Ontology:HP:0012469,MedGen:C3887898|MedGen:C0041341,Orphanet:ORPHA805,SNOMED_CT:7199000;CLNDN=Intellectual_disability,_severe|Infantile_spasms|Tuberous_sclerosis_syndrome;CLNHGVS=NC_000016.9:g.2135324G>A;CLNREVSTAT=criteria_provided,_single_submitter;CLNSIG=Pathogenic;CLNVC=single_nucleotide_variant;CLNVCSO=SO:0001483;CLNVI=Tuberous_sclerosis_database_(TSC2):TSC2_00864;GENEINFO=TSC2:7249;MC=SO:0001575|splice_donor_variant;ORIGIN=1;RS=45514095
16	2138144	373972	A	C	.	.	ALLELEID=360986;CLNDISDB=Human_Phenotype_Ontology:HP:0009722,MedGen:C1860711|Human_Phenotype_Ontology:HP:0010566,MedGen:C0018552;CLNDN=Dental_enamel_pits|Hamartoma;CLNHGVS=NC_000016.9:g.2138144A>C;CLNREVSTAT=no_assertion_criteria_provided;CLNSIG=Pathogenic;CLNVC=single_nucleotide_variant;CLNVCSO=SO:0001483;GENEINFO=TSC2:7249;MC=SO:0001627|intron_variant;ORIGIN=0;RS=45517403
16	2153747	374097	C	T	.	.	ALLELEID=360989;CLNDISDB=Human_Phenotype_Ontology:HP:0000822,MedGen:C0497247|Human_Phenotype_Ontology:HP:0005562,MedGen:C0431718|MedGen:CN517202;CLNDN=Hypertension|Multiple_renal_cysts|not_provided;CLNHGVS=NC_000016.9:g.2153747C>T;CLNREVSTAT=criteria_provided,_multiple_submitters,_no_conflicts;CLNSIG=Pathogenic;CLNVC=single_nucleotide_variant;CLNVCSO=SO:0001483;CLNVI=Centre_for_Mendelian_Genomics,University_Medical_Centre_Ljubljana:CMGVARID00434;GENEINFO=PKD1:5310;MC=SO:0001583|missense_variant;ORIGIN=1;RS=1057518897
16	2161648	374102	G	A	.	.	ALLELEID=360993;CLNDISDB=Human_Phenotype_Ontology:HP:0000113,MedGen:C0022680|Human_Phenotype_Ontology:HP:0000822,MedGen:C0497247;CLNDN=Polycystic_kidney_dysplasia|Hypertension;CLNHGVS=NC_000016.9:g.2161648G>A;CLNREVSTAT=criteria_provided,_single_submitter;CLNSIG=Pathogenic;CLNVC=single_nucleotide_variant;CLNVCSO=SO:0001483;CLNVI=Centre_for_Mendelian_Genomics,University_Medical_Centre_Ljubljana:CMGVARID00453;GENEINFO=PKD1:5310;MC=SO:0001587|nonsense;ORIGIN=0;RS=1057518899
16	2165396	374141	G	GC	.	.	ALLELEID=360995;CLNDISDB=Human_Phenotype_Ontology:HP:0001407,MedGen:C0267834|Human_Phenotype_Ontology:HP:0003774,MedGen:C2316810|Human_Phenotype_Ontology:HP:0004944,MedGen:C1290398;CLNDN=Hepatic_cysts|Stage_5_chronic_kidney_disease|Cerebral_aneurysm;CLNHGVS=NC_000016.9:g.2165397dupC;CLNREVSTAT=criteria_provided,_single_submitter;CLNSIG=Pathogenic;CLNVC=Duplication;CLNVCSO=SO:1000035;CLNVI=Centre_for_Mendelian_Genomics,University_Medical_Centre_Ljubljana:CMGVARID00528;GENEINFO=PKD1:5310;MC=SO:0001589|frameshift_variant;ORIGIN=0;RS=1057518923
16	16256935	6559	G	A	.	.	AF_ESP=0.0022;AF_EXAC=0.00140;AF_TGP=0.0006;ALLELEID=21598;CLNDISDB=Human_Phenotype_Ontology:HP:0000973,MedGen:C0010495,Orphanet:ORPHA209,SNOMED_CT:58588007|Human_Phenotype_Ontology:HP:0200034,MedGen:C0332563|MedGen:C0033847,OMIM:264800,Orphanet:ORPHA758,SNOMED_CT:252246005|MedGen:C1867450,OMIM:177850|MedGen:C3276161,OMIM:614473|MedGen:CN517202;CLNDN=Cutis_laxa|Papule|Pseudoxanthoma_elasticum|Pseudoxanthoma_elasticum,_forme_fruste|Generalized_arterial_calcification_of_infancy_2|not_provided;CLNHGVS=NC_000016.9:g.16256935G>A;CLNREVSTAT=criteria_provided,_multiple_submitters,_no_conflicts;CLNSIG=Pathogenic;CLNVC=single_nucleotide_variant;CLNVCSO=SO:0001483;CLNVI=Centre_for_Mendelian_Genomics,University_Medical_Centre_Ljubljana:CMGVARID00545|OMIM_Allelic_Variant:603234.0001|PXE_International:ABCC6_00142;GENEINFO=ABCC6:368;MC=SO:0001587|nonsense;ORIGIN=1;RS=72653706
16	89347633	242882	C	A	.	.	ALLELEID=243994;CLNDISDB=Human_Phenotype_Ontology:HP:0000028,MedGen:C0010417,OMIM:219050|Human_Phenotype_Ontology:HP:0000278,MedGen:C3494422|Human_Phenotype_Ontology:HP:0000286,MedGen:C1303004|Human_Phenotype_Ontology:HP:0000316,MedGen:C0020534,OMIM:145400|Human_Phenotype_Ontology:HP:0000431,MedGen:C1849367|Human_Phenotype_Ontology:HP:0000483,MedGen:C0004106,OMIM:603047,SNOMED_CT:82649003|Human_Phenotype_Ontology:HP:0000540,MedGen:C0020490|Human_Phenotype_Ontology:HP:0000565,MedGen:C0014877|Human_Phenotype_Ontology:HP:0001249,MedGen:C1843367|Human_Phenotype_Ontology:HP:0001263,MedGen:C4020875;CLNDN=Cryptorchidism,_unilateral_or_bilateral|Retrognathia|Epicanthus|Hypertelorism|Wide_nasal_bridge|Astigmatism|Hypermetropia|Esotropia|Intellectual_disability|Global_developmental_delay;CLNHGVS=NC_000016.9:g.89347633C>A;CLNREVSTAT=no_assertion_criteria_provided;CLNSIG=Pathogenic;CLNVC=single_nucleotide_variant;CLNVCSO=SO:0001483;GENEINFO=ANKRD11:29123;MC=SO:0001587|nonsense;ORIGIN=32;RS=1114167291
17	648831	183310	A	G	.	.	AF_EXAC=0.00001;ALLELEID=181456;CLNDISDB=Human_Phenotype_Ontology:HP:0000252,MedGen:C0424688|Human_Phenotype_Ontology:HP:0000519,MedGen:C1842324|Human_Phenotype_Ontology:HP:0001263,MedGen:C4020875|MedGen:CN228291|MedGen:CN889218,OMIM:617913;CLNDN=Microcephaly|Congenital_cataract|Global_developmental_delay|Severe_dystonia|NEURODEVELOPMENTAL_DISORDER_WITH_MICROCEPHALY,_CATARACTS,_AND_RENAL_ABNORMALITIES;CLNHGVS=NC_000017.10:g.648831A>G;CLNREVSTAT=no_assertion_criteria_provided;CLNSIG=Pathogenic;CLNVC=single_nucleotide_variant;CLNVCSO=SO:0001483;CLNVI=OMIM_Allelic_Variant:606969.0001;GENEINFO=GEMIN4:50628;MC=SO:0001583|missense_variant;ORIGIN=1;RS=730882219
17	7578448	12380	G	GCCATGGC	.	.	ALLELEID=27419;CLNDISDB=Human_Phenotype_Ontology:HP:0002669,MeSH:D012516,MedGen:C0029463,OMIM:259500,Orphanet:ORPHA668,SNOMED_CT:21708004|Human_Phenotype_Ontology:HP:0200022,MedGen:C0205770,OMIM:260500,Orphanet:ORPHA2807,SNOMED_CT:18021007;CLNDN=Osteosarcoma|Choroid_plexus_papilloma;CLNHGVS=NC_000017.10:g.7578449_7578455dupCCATGGC;CLNREVSTAT=no_assertion_criteria_provided;CLNSIG=Pathogenic;CLNVC=Duplication;CLNVCSO=SO:1000035;CLNVI=OMIM_Allelic_Variant:191170.0036;GENEINFO=TP53:7157;MC=SO:0001589|frameshift_variant;ORIGIN=1;RS=863223301
17	7979005	39546	T	C	.	.	AF_EXAC=0.00027;ALLELEID=48145;CLNDISDB=Human_Phenotype_Ontology:HP:0007431,MedGen:C0079583|Human_Phenotype_Ontology:HP:0008064,MedGen:C0020757|MedGen:C1855792,OMIM:242100|MedGen:CN517202;CLNDN=Congenital_ichthyosiform_erythroderma|Ichthyosis|Autosomal_recessive_congenital_ichthyosis_2|not_provided;CLNHGVS=NC_000017.10:g.7979005T>C;CLNREVSTAT=criteria_provided,_multiple_submitters,_no_conflicts;CLNSIG=Pathogenic;CLNVC=single_nucleotide_variant;CLNVCSO=SO:0001483;CLNVI=Centre_for_Mendelian_Genomics,University_Medical_Centre_Ljubljana:CMGVARID00481|Illumina_Clinical_Services_Laboratory,Illumina:453348|OMIM_Allelic_Variant:603741.0012|UniProtKB_(protein):O75342#VAR_069556;GENEINFO=ALOX12B:242;MC=SO:0001583|missense_variant;ORIGIN=1;RS=199766569
17	29548950	374108	A	G	.	.	ALLELEID=361009;CLNDISDB=Human_Phenotype_Ontology:HP:0001067,MedGen:C0162678|Human_Phenotype_Ontology:HP:0007565,MedGen:C1861975,OMIM:114030,Orphanet:ORPHA2678|MedGen:C0027672,SNOMED_CT:699346009|MedGen:C0027831,OMIM:162200,Orphanet:ORPHA636,SNOMED_CT:92824003;CLNDN=Neurofibromas|Cafe_au_lait_spots,_multiple|Hereditary_cancer-predisposing_syndrome|Neurofibromatosis,_type_1;CLNHGVS=NC_000017.10:g.29548950A>G;CLNREVSTAT=criteria_provided,_multiple_submitters,_no_conflicts;CLNSIG=Pathogenic;CLNVC=single_nucleotide_variant;CLNVCSO=SO:0001483;CLNVI=Centre_for_Mendelian_Genomics,University_Medical_Centre_Ljubljana:CMGVARID00465;GENEINFO=NF1:4763;MC=SO:0001583|missense_variant,SO:0001627|intron_variant;ORIGIN=1;RS=1057518904
17	29553492	188280	C	T	.	.	AF_EXAC=0.00001;ALLELEID=186247;CLNDISDB=Human_Phenotype_Ontology:HP:0000957,MedGen:C0221263|Human_Phenotype_Ontology:HP:0000997,MedGen:C1860335|Human_Phenotype_Ontology:HP:0009734,MedGen:C0346326|MedGen:C0027672,SNOMED_CT:699346009|MedGen:C0027831,OMIM:162200,Orphanet:ORPHA636,SNOMED_CT:92824003|MedGen:CN517202;CLNDN=Cafe-au-lait_spot|Axillary_freckling|Optic_glioma|Hereditary_cancer-predisposing_syndrome|Neurofibromatosis,_type_1|not_provided;CLNHGVS=NC_000017.10:g.29553492C>T;CLNREVSTAT=criteria_provided,_multiple_submitters,_no_conflicts;CLNSIG=Pathogenic;CLNVC=single_nucleotide_variant;CLNVCSO=SO:0001483;CLNVI=Centre_for_Mendelian_Genomics,University_Medical_Centre_Ljubljana:CMGVARID00340;GENEINFO=NF1:4763;MC=SO:0001587|nonsense;ORIGIN=1;RS=768638173
17	29665806	373973	C	T	.	.	ALLELEID=361014;CLNDISDB=Human_Phenotype_Ontology:HP:0007565,MedGen:C1861975,OMIM:114030,Orphanet:ORPHA2678|Human_Phenotype_Ontology:HP:0100698,MedGen:C1827970|MedGen:C0027831,OMIM:162200,Orphanet:ORPHA636,SNOMED_CT:92824003;CLNDN=Cafe_au_lait_spots,_multiple|Subcutaneous_neurofibromas|Neurofibromatosis,_type_1;CLNHGVS=NC_000017.10:g.29665806C>T;CLNREVSTAT=criteria_provided,_single_submitter;CLNSIG=Pathogenic;CLNVC=single_nucleotide_variant;CLNVCSO=SO:0001483;CLNVI=Centre_for_Mendelian_Genomics,University_Medical_Centre_Ljubljana:CMGVARID00160;GENEINFO=NF1:4763;MC=SO:0001587|nonsense;ORIGIN=1;RS=1057518807
17	29677227	185789	C	T	.	.	ALLELEID=184747;CLNDISDB=Human_Phenotype_Ontology:HP:0009737,MedGen:C1860334|Human_Phenotype_Ontology:HP:0100698,MedGen:C1827970|MedGen:C0027672,SNOMED_CT:699346009|MedGen:C0027831,OMIM:162200,Orphanet:ORPHA636,SNOMED_CT:92824003|MedGen:CN517202;CLNDN=Lisch_nodules|Subcutaneous_neurofibromas|Hereditary_cancer-predisposing_syndrome|Neurofibromatosis,_type_1|not_provided;CLNHGVS=NC_000017.10:g.29677227C>T;CLNREVSTAT=criteria_provided,_multiple_submitters,_no_conflicts;CLNSIG=Pathogenic;CLNVC=single_nucleotide_variant;CLNVCSO=SO:0001483;CLNVI=Centre_for_Mendelian_Genomics,University_Medical_Centre_Ljubljana:CMGVARID00294;GENEINFO=NF1:4763;MC=SO:0001587|nonsense;ORIGIN=1;RS=786202457
17	29679299	216067	G	A	.	.	ALLELEID=213298;CLNDISDB=Human_Phenotype_Ontology:HP:0000023,MedGen:C0019294|Human_Phenotype_Ontology:HP:0000750,MedGen:C0454644|Human_Phenotype_Ontology:HP:0000957,MedGen:C0221263|Human_Phenotype_Ontology:HP:0000997,MedGen:C1860335|Human_Phenotype_Ontology:HP:0001328,MedGen:C4025790|Human_Phenotype_Ontology:HP:0001472|Human_Phenotype_Ontology:HP:0030052,MedGen:C1834297|MedGen:C0027831,OMIM:162200,Orphanet:ORPHA636,SNOMED_CT:92824003;CLNDN=Inguinal_hernia|Delayed_speech_and_language_development|Cafe-au-lait_spot|Axillary_freckling|Specific_learning_disability|Familial_predisposition|Inguinal_freckling|Neurofibromatosis,_type_1;CLNHGVS=NC_000017.10:g.29679299G>A;CLNREVSTAT=criteria_provided,_multiple_submitters,_no_conflicts;CLNSIG=Pathogenic;CLNVC=single_nucleotide_variant;CLNVCSO=SO:0001483;GENEINFO=NF1:4763;MC=SO:0001587|nonsense;ORIGIN=1;RS=863224493
17	41209079	17677	T	TG	.	.	ALLELEID=32716;CLNDISDB=.|Gene:6765,Human_Phenotype_Ontology:HP:0100615,MedGen:C0919267,OMIM:167000,SNOMED_CT:123843001|Human_Phenotype_Ontology:HP:0100013,MeSH:D001943,MedGen:C1458155,Orphanet:ORPHA180250,SNOMED_CT:126926005|MedGen:C0027672,SNOMED_CT:699346009|MedGen:C0346153,OMIM:114480,Orphanet:ORPHA227535,SNOMED_CT:254843006|MedGen:C0677776,Orphanet:ORPHA145|MedGen:C1867982,OMIM:175860,Orphanet:ORPHA79502|MedGen:C2676676,OMIM:604370|MedGen:CN517202;CLNDN=Pancreatic_cancer,_susceptibility_to|Neoplasm_of_ovary|Neoplasm_of_the_breast|Hereditary_cancer-predisposing_syndrome|Familial_cancer_of_breast|Hereditary_breast_and_ovarian_cancer_syndrome|Porokeratosis_punctata_palmaris_et_plantaris|Breast-ovarian_cancer,_familial_1|not_provided;CLNHGVS=NC_000017.10:g.41209082dupG;CLNREVSTAT=reviewed_by_expert_panel;CLNSIG=Pathogenic;CLNVC=Duplication;CLNVCSO=SO:1000035;CLNVI=Breast_Cancer_Information_Core__(BRCA1):5382&base_change%3Dins_C|Centre_for_Mendelian_Genomics,University_Medical_Centre_Ljubljana:CMGVARID00627|OMIM_Allelic_Variant:113705.0018;GENEINFO=BRCA1:672;MC=SO:0001589|frameshift_variant;ORIGIN=1;RS=80357906
17	41245861	37426	G	A	.	.	AF_EXAC=0.00004;ALLELEID=45982;CLNDISDB=Gene:6765,Human_Phenotype_Ontology:HP:0100615,MedGen:C0919267,OMIM:167000,SNOMED_CT:123843001|Human_Phenotype_Ontology:HP:0003002,MedGen:C0678222|MedGen:C0027672,SNOMED_CT:699346009|MedGen:C0677776,Orphanet:ORPHA145|MedGen:C1140680,Orphanet:ORPHA213500|MedGen:C2676676,OMIM:604370|MedGen:CN517202;CLNDN=Neoplasm_of_ovary|Breast_carcinoma|Hereditary_cancer-predisposing_syndrome|Hereditary_breast_and_ovarian_cancer_syndrome|Ovarian_cancer|Breast-ovarian_cancer,_familial_1|not_provided;CLNHGVS=NC_000017.10:g.41245861G>A;CLNREVSTAT=reviewed_by_expert_panel;CLNSIG=Pathogenic;CLNVC=single_nucleotide_variant;CLNVCSO=SO:0001483;CLNVI=Centre_for_Mendelian_Genomics,University_Medical_Centre_Ljubljana:CMGVARID00548;GENEINFO=BRCA1:672;MC=SO:0001587|nonsense,SO:0001627|intron_variant;ORIGIN=1;RS=80356898
17	41258504	17661	A	C	.	.	AF_EXAC=0.00007;ALLELEID=32700;CLNDISDB=Human_Phenotype_Ontology:HP:0003002,MedGen:C0678222|Human_Phenotype_Ontology:HP:0100013,MeSH:D001943,MedGen:C1458155,Orphanet:ORPHA180250,SNOMED_CT:126926005|MedGen:C0027672,SNOMED_CT:699346009|MedGen:C0346153,OMIM:114480,Orphanet:ORPHA227535,SNOMED_CT:254843006|MedGen:C0677776,Orphanet:ORPHA145|MedGen:C2676676,OMIM:604370|MedGen:CN169374|MedGen:CN517202;CLNDN=Breast_carcinoma|Neoplasm_of_the_breast|Hereditary_cancer-predisposing_syndrome|Familial_cancer_of_breast|Hereditary_breast_and_ovarian_cancer_syndrome|Breast-ovarian_cancer,_familial_1|not_specified|not_provided;CLNHGVS=NC_000017.10:g.41258504A>C;CLNREVSTAT=reviewed_by_expert_panel;CLNSIG=Pathogenic;CLNVC=single_nucleotide_variant;CLNVCSO=SO:0001483;CLNVI=ARUP_Laboratories,_Molecular_Genetics_and_Genomics:16611|CHEO_Genetics_Diagnostic_Laboratory,Children's_Hospital_of_Eastern_Ontario:1776902|Centre_for_Mendelian_Genomics,University_Medical_Centre_Ljubljana:CMGVARID00106|Database_of_BRCA1_and_BRCA2_sequence_variants_that_have_been_clinically_reclassified_by_a_quantitative_integrated_evaluation:BRCA1_00099|OMIM_Allelic_Variant:113705.0002|UniProtKB_(protein):P38398#VAR_007757;GENEINFO=BRCA1:672;MC=SO:0001583|missense_variant;ORIGIN=3;RS=28897672
17	46024036	223153	G	A	.	.	AF_EXAC=0.00006;AF_TGP=0.0002;ALLELEID=224877;CLNDISDB=Human_Phenotype_Ontology:HP:0001250,MedGen:C0036572|Human_Phenotype_Ontology:HP:0001510,MedGen:C3552463|Human_Phenotype_Ontology:HP:0001511,MedGen:C1386048|MedGen:C1864723,OMIM:610090,Orphanet:ORPHA79096;CLNDN=Seizures|Growth_delay|Intrauterine_growth_retardation|Pyridoxal_5'-phosphate-dependent_epilepsy;CLNHGVS=NC_000017.10:g.46024036G>A;CLNREVSTAT=criteria_provided,_single_submitter;CLNSIG=Pathogenic;CLNVC=single_nucleotide_variant;CLNVCSO=SO:0001483;CLNVI=Centre_for_Mendelian_Genomics,University_Medical_Centre_Ljubljana:CMGVARID00223|OMIM_Allelic_Variant:603287.0005;GENEINFO=PNPO:55163;MC=SO:0001583|missense_variant;ORIGIN=1;RS=550423482
17	48268824	425606	C	T	.	.	ALLELEID=414000;CLNDISDB=Human_Phenotype_Ontology:HP:0000703,MedGen:C0011436,Orphanet:ORPHA49042|Human_Phenotype_Ontology:HP:0002757,MedGen:C0016655|MedGen:C0268362,OMIM:259420,Orphanet:ORPHA216812,SNOMED_CT:385483009;CLNDN=Dentinogenesis_imperfecta|Recurrent_fractures|Osteogenesis_imperfecta_type_III;CLNHGVS=NC_000017.10:g.48268824C>T;CLNREVSTAT=criteria_provided,_single_submitter;CLNSIG=Pathogenic;CLNVC=single_nucleotide_variant;CLNVCSO=SO:0001483;GENEINFO=COL1A1:1277;MC=SO:0001583|missense_variant;ORIGIN=1;RS=72651645
17	48274370	374149	C	G	.	.	ALLELEID=361022;CLNDISDB=Human_Phenotype_Ontology:HP:0000592,MedGen:C0542514|Human_Phenotype_Ontology:HP:0000938,MedGen:C0747078|Human_Phenotype_Ontology:HP:0002659,MedGen:C1390474;CLNDN=Blue_sclerae|Osteopenia|Increased_susceptibility_to_fractures;CLNHGVS=NC_000017.10:g.48274370C>G;CLNREVSTAT=criteria_provided,_single_submitter;CLNSIG=Pathogenic;CLNVC=single_nucleotide_variant;CLNVCSO=SO:0001483;CLNVI=Centre_for_Mendelian_Genomics,University_Medical_Centre_Ljubljana:CMGVARID00549;GENEINFO=COL1A1:1277;MC=SO:0001575|splice_donor_variant;ORIGIN=0;RS=1057518930
17	56285513	217677	TAGG	T	.	.	AF_EXAC=0.00002;ALLELEID=214364;CLNDISDB=Human_Phenotype_Ontology:HP:0001263,MedGen:C4020875|Human_Phenotype_Ontology:HP:0001583,MedGen:C0240595|Human_Phenotype_Ontology:HP:0002335,MedGen:C0431399,Orphanet:ORPHA475,SNOMED_CT:253175003,SNOMED_CT:716997004|Human_Phenotype_Ontology:HP:0009826,MedGen:CN008683|Human_Phenotype_Ontology:HP:0010442,MedGen:C2117329|Human_Phenotype_Ontology:HP:0012622,MedGen:C0748318|MedGen:C4310705,OMIM:617121;CLNDN=Global_developmental_delay|Rotary_nystagmus|Joubert_syndrome|Limb_undergrowth|Polydactyly|Chronic_kidney_disease|Joubert_syndrome_28;CLNHGVS=NC_000017.10:g.56285514_56285516delAGG;CLNREVSTAT=criteria_provided,_multiple_submitters,_no_conflicts;CLNSIG=Pathogenic;CLNVC=Deletion;CLNVCSO=SO:0000159;CLNVI=Centre_for_Mendelian_Genomics,University_Medical_Centre_Ljubljana:CMGVARID00341|OMIM_Allelic_Variant:609883.0011;GENEINFO=MKS1:54903;ORIGIN=1;RS=754279998
17	65850430	431072	CT	C	.	.	ALLELEID=424588;CLNDISDB=Human_Phenotype_Ontology:HP:0001249,MedGen:C1843367|Human_Phenotype_Ontology:HP:0001263,MedGen:C4020875|Human_Phenotype_Ontology:HP:0002474,MedGen:C1847610|Human_Phenotype_Ontology:HP:0005484,MedGen:C1847514|MedGen:CN596206,OMIM:617755;CLNDN=Intellectual_disability|Global_developmental_delay|Expressive_language_delay|Postnatal_microcephaly|NEURODEVELOPMENTAL_DISORDER_WITH_DYSMORPHIC_FACIES_AND_DISTAL_LIMB_ANOMALIES;CLNHGVS=NC_000017.10:g.65850431delT;CLNREVSTAT=criteria_provided,_single_submitter;CLNSIG=Pathogenic;CLNVC=Deletion;CLNVCSO=SO:0000159;CLNVI=OMIM_Allelic_Variant:601819.0005;GENEINFO=BPTF:2186;MC=SO:0001589|frameshift_variant;ORIGIN=33;RS=1135401778
17	65889792	431073	GA	G	.	.	ALLELEID=424589;CLNDISDB=Human_Phenotype_Ontology:HP:0001263,MedGen:C4020875|Human_Phenotype_Ontology:HP:0002474,MedGen:C1847610|Human_Phenotype_Ontology:HP:0005484,MedGen:C1847514;CLNDN=Global_developmental_delay|Expressive_language_delay|Postnatal_microcephaly;CLNHGVS=NC_000017.10:g.65889796delA;CLNREVSTAT=no_assertion_criteria_provided;CLNSIG=Pathogenic;CLNVC=Deletion;CLNVCSO=SO:0000159;GENEINFO=BPTF:2186;MC=SO:0001589|frameshift_variant;ORIGIN=32
18	2674017	431465	T	G	.	.	ALLELEID=424978;CLNDISDB=Human_Phenotype_Ontology:HP:0000028,MedGen:C0010417,OMIM:219050|Human_Phenotype_Ontology:HP:0003196,MedGen:C1854114|Human_Phenotype_Ontology:HP:0030260,MedGen:C0240701|MedGen:C1863878,OMIM:603457,Orphanet:ORPHA1135;CLNDN=Cryptorchidism,_unilateral_or_bilateral|Short_nose|Microphallus|Arhinia_choanal_atresia_microphthalmia;CLNHGVS=NC_000018.9:g.2674017T>G;CLNREVSTAT=no_assertion_criteria_provided;CLNSIG=Pathogenic;CLNVC=single_nucleotide_variant;CLNVCSO=SO:0001483;GENEINFO=SMCHD1:23347;MC=SO:0001583|missense_variant;ORIGIN=0;RS=1135402740
18	2697896	375763	A	T	.	.	ALLELEID=362644;CLNDISDB=Human_Phenotype_Ontology:HP:0000458,MedGen:C0003126,OMIM:301700|Human_Phenotype_Ontology:HP:0003196,MedGen:C1854114|MedGen:C1863878,OMIM:603457,Orphanet:ORPHA1135;CLNDN=Anosmia|Short_nose|Arhinia_choanal_atresia_microphthalmia;CLNHGVS=NC_000018.9:g.2697896A>T;CLNREVSTAT=no_assertion_criteria_provided;CLNSIG=Pathogenic;CLNVC=single_nucleotide_variant;CLNVCSO=SO:0001483;CLNVI=OMIM_Allelic_Variant:614982.0010;GENEINFO=SMCHD1:23347;MC=SO:0001583|missense_variant;ORIGIN=9;RS=1057519642
18	19751817	156010	G	T	.	.	ALLELEID=165814;CLNDISDB=Human_Phenotype_Ontology:HP:0000776,MedGen:C0235833,Orphanet:ORPHA2140|Human_Phenotype_Ontology:HP:0030680,MedGen:C4049796|MedGen:C1838780,OMIM:600001;CLNDN=Congenital_diaphragmatic_hernia|Abnormality_of_cardiovascular_system_morphology|Pancreatic_agenesis_and_congenital_heart_disease;CLNHGVS=NC_000018.9:g.19751817G>T;CLNREVSTAT=criteria_provided,_single_submitter;CLNSIG=Pathogenic;CLNVC=single_nucleotide_variant;CLNVCSO=SO:0001483;CLNVI=OMIM_Allelic_Variant:601656.0013;GENEINFO=GATA6:2627;MC=SO:0001587|nonsense;ORIGIN=18;RS=587777710
18	21118528	2966	G	C	.	.	AF_ESP=0.0002;AF_EXAC=0.00012;AF_TGP=0.0002;ALLELEID=18005;CLNDISDB=Human_Phenotype_Ontology:HP:0001251,MedGen:C0007758,SNOMED_CT:85102008|Human_Phenotype_Ontology:HP:0002172,MedGen:C1843921|Human_Phenotype_Ontology:HP:0002315,MedGen:C0018681|Human_Phenotype_Ontology:HP:0002524,MedGen:C0007384,SNOMED_CT:46263000|Human_Phenotype_Ontology:HP:0011098,MedGen:C0349391|Human_Phenotype_Ontology:HP:0100543,MedGen:C0683322|MedGen:C0220756,Orphanet:ORPHA646,SNOMED_CT:66751000|MedGen:C3179455,OMIM:257220|MedGen:CN517202;CLNDN=Cerebellar_ataxia|Postural_instability|Headache|Cataplexy|Speech_apraxia|Cognitive_impairment|Niemann-Pick_disease,_type_C|Niemann-Pick_disease_type_C1|not_provided;CLNHGVS=NC_000018.9:g.21118528G>C;CLNREVSTAT=criteria_provided,_multiple_submitters,_no_conflicts;CLNSIG=Pathogenic;CLNVC=single_nucleotide_variant;CLNVCSO=SO:0001483;CLNVI=Centre_for_Mendelian_Genomics,University_Medical_Centre_Ljubljana:CMGVARID00328|Illumina_Clinical_Services_Laboratory,Illumina:646840|OMIM_Allelic_Variant:607623.0012|UniProtKB_(protein):O15118#VAR_008834;GENEINFO=NPC1:4864;MC=SO:0001583|missense_variant;ORIGIN=1;RS=80358257
18	52896234	374031	C	CATTG	.	.	ALLELEID=361036;CLNDISDB=Human_Phenotype_Ontology:HP:0001263,MedGen:C4020875|Human_Phenotype_Ontology:HP:0006872,MedGen:C1855330;CLNDN=Global_developmental_delay|Cerebral_hypoplasia;CLNHGVS=NC_000018.9:g.52896235_52896238dupATTG;CLNREVSTAT=criteria_provided,_single_submitter;CLNSIG=Pathogenic;CLNVC=Duplication;CLNVCSO=SO:1000035;CLNVI=Centre_for_Mendelian_Genomics,University_Medical_Centre_Ljubljana:CMGVARID00286;GENEINFO=TCF4:6925;MC=SO:0001589|frameshift_variant;ORIGIN=0;RS=1057518848
18	53017640	374054	C	T	.	.	ALLELEID=361037;CLNDISDB=Human_Phenotype_Ontology:HP:0000286,MedGen:C1303004|Human_Phenotype_Ontology:HP:0000463,MedGen:C1840077|Human_Phenotype_Ontology:HP:0000733,MedGen:C0038273|Human_Phenotype_Ontology:HP:0001263,MedGen:C4020875|Human_Phenotype_Ontology:HP:0002307,MedGen:C0013132|Human_Phenotype_Ontology:HP:0003196,MedGen:C1854114|Human_Phenotype_Ontology:HP:0008872,MedGen:C2674608;CLNDN=Epicanthus|Anteverted_nares|Stereotypy|Global_developmental_delay|Drooling|Short_nose|Feeding_difficulties_in_infancy;CLNHGVS=NC_000018.9:g.53017640C>T;CLNREVSTAT=criteria_provided,_single_submitter;CLNSIG=Pathogenic;CLNVC=single_nucleotide_variant;CLNVCSO=SO:0001483;CLNVI=Centre_for_Mendelian_Genomics,University_Medical_Centre_Ljubljana:CMGVARID00346;GENEINFO=TCF4:6925;MC=SO:0001574|splice_acceptor_variant;ORIGIN=0;RS=1057518864
19	30193873	132141	C	T	.	.	AF_EXAC=0.00003;ALLELEID=136363;CLNDISDB=Human_Phenotype_Ontology:HP:0001268,MedGen:C0234985|Human_Phenotype_Ontology:HP:0001332,MedGen:C0013421|Human_Phenotype_Ontology:HP:0001337,MedGen:C0040822|Human_Phenotype_Ontology:HP:0007830,MedGen:C4024790|Human_Phenotype_Ontology:HP:0007994,MedGen:C0241688|MedGen:C2680446,OMIM:615043,Orphanet:ORPHA320370|MedGen:C3280371,OMIM:614298,Orphanet:ORPHA289560;CLNDN=Mental_deterioration|Dystonia|Tremor|Adult-onset_night_blindness|Peripheral_visual_field_loss|Spastic_paraplegia_43,_autosomal_recessive|Neurodegeneration_with_brain_iron_accumulation_4;CLNHGVS=NC_000019.9:g.30193873C>T;CLNREVSTAT=criteria_provided,_multiple_submitters,_no_conflicts;CLNSIG=Pathogenic;CLNVC=single_nucleotide_variant;CLNVCSO=SO:0001483;CLNVI=Centre_for_Mendelian_Genomics,University_Medical_Centre_Ljubljana:CMGVARID00297|UniProtKB_(protein):Q9NSK7#VAR_066620;GENEINFO=C19orf12:83636;MC=SO:0001583|missense_variant,SO:0001623|5_prime_UTR_variant;ORIGIN=1;RS=515726205
19	38990358	374164	G	A	.	.	ALLELEID=361051;CLNDISDB=Human_Phenotype_Ontology:HP:0002194,MedGen:C1837658|Human_Phenotype_Ontology:HP:0002803,MedGen:C0332878|Human_Phenotype_Ontology:HP:0004322,MedGen:C0349588|Human_Phenotype_Ontology:HP:0007126,MedGen:C1850794;CLNDN=Delayed_gross_motor_development|Congenital_contracture|Short_stature|Proximal_amyotrophy;CLNHGVS=NC_000019.9:g.38990358G>A;CLNREVSTAT=criteria_provided,_single_submitter;CLNSIG=Pathogenic;CLNVC=single_nucleotide_variant;CLNVCSO=SO:0001483;CLNVI=Centre_for_Mendelian_Genomics,University_Medical_Centre_Ljubljana:CMGVARID00578;GENEINFO=RYR1:6261;MC=SO:0001583|missense_variant;ORIGIN=0;RS=1057518940
19	38990601	12989	T	A	.	.	AF_EXAC=0.00004;ALLELEID=28028;CLNDISDB=Human_Phenotype_Ontology:HP:0001762,MedGen:C1842988|Human_Phenotype_Ontology:HP:0003457,MedGen:C0476403|Human_Phenotype_Ontology:HP:0003789,MedGen:C1850674,OMIM:255320,Orphanet:ORPHA98905|Human_Phenotype_Ontology:HP:0007210,MedGen:C4024921|MedGen:CN517202;CLNDN=Talipes_equinovarus|EMG_abnormality|Minicore_myopathy|Lower_limb_amyotrophy|not_provided;CLNHGVS=NC_000019.9:g.38990601T>A;CLNREVSTAT=no_assertion_criteria_provided;CLNSIG=Pathogenic;CLNVC=single_nucleotide_variant;CLNVCSO=SO:0001483;CLNVI=Centre_for_Mendelian_Genomics,University_Medical_Centre_Ljubljana:CMGVARID00089|OMIM_Allelic_Variant:180901.0027|UniProtKB_(protein):P21817#VAR_032915;GENEINFO=RYR1:6261;MC=SO:0001583|missense_variant;ORIGIN=1;RS=118192174
19	42490329	161122	G	A	.	.	ALLELEID=171000;CLNDISDB=Human_Phenotype_Ontology:HP:0000286,MedGen:C1303004|Human_Phenotype_Ontology:HP:0000363,MedGen:C4021808|Human_Phenotype_Ontology:HP:0001250,MedGen:C0036572|Human_Phenotype_Ontology:HP:0002119,MedGen:C3278923|Human_Phenotype_Ontology:HP:0005280,MedGen:C1836542|MedGen:C3553788,OMIM:614820;CLNDN=Epicanthus|Abnormality_of_earlobe|Seizures|Ventriculomegaly|Depressed_nasal_bridge|Alternating_hemiplegia_of_childhood_2;CLNHGVS=NC_000019.9:g.42490329G>A;CLNREVSTAT=criteria_provided,_single_submitter;CLNSIG=Pathogenic;CLNVC=single_nucleotide_variant;CLNVCSO=SO:0001483;CLNVI=Centre_for_Mendelian_Genomics,University_Medical_Centre_Ljubljana:CMGVARID00452|UniProtKB_(protein):P13637#VAR_068935;GENEINFO=ATP1A3:478;MC=SO:0001583|missense_variant;ORIGIN=32;RS=542652468
20	31021211	30986	C	T	.	.	AF_ESP=0.0002;AF_EXAC=0.00006;ALLELEID=39943;CLNDISDB=Human_Phenotype_Ontology:HP:0000750,MedGen:C0454644|Human_Phenotype_Ontology:HP:0000998,MedGen:C0020555,Orphanet:ORPHA79365,SNOMED_CT:29966009|Human_Phenotype_Ontology:HP:0001076,MedGen:C1854408|Human_Phenotype_Ontology:HP:0001263,MedGen:C4020875|Human_Phenotype_Ontology:HP:0001273,MedGen:C1842581|Human_Phenotype_Ontology:HP:0001518,MedGen:C0021288|Human_Phenotype_Ontology:HP:0002194,MedGen:C1837658|Human_Phenotype_Ontology:HP:0005487,MedGen:C1857949|Human_Phenotype_Ontology:HP:0010864,MedGen:C0036857|Human_Phenotype_Ontology:HP:0011968,MedGen:C0232466|MedGen:C0424605|MedGen:C0796232,OMIM:605039|MedGen:CN239855;CLNDN=Delayed_speech_and_language_development|Hypertrichosis|Glabellar_hemangioma|Global_developmental_delay|Abnormality_of_the_corpus_callosum|Small_for_gestational_age|Delayed_gross_motor_development|Prominent_metopic_ridge|Intellectual_disability,_severe|Feeding_difficulties|Developmental_delay|C-like_syndrome|dystrophia;CLNHGVS=NC_000020.10:g.31021211C>T;CLNREVSTAT=criteria_provided,_single_submitter;CLNSIG=Pathogenic;CLNVC=single_nucleotide_variant;CLNVCSO=SO:0001483;CLNVI=Centre_for_Mendelian_Genomics,University_Medical_Centre_Ljubljana:CMGVARID00283|Centre_for_Mendelian_Genomics,University_Medical_Centre_Ljubljana:CMGVARID00626|OMIM_Allelic_Variant:612990.0002;GENEINFO=ASXL1:171023;MC=SO:0001587|nonsense;ORIGIN=1;RS=373145711
20	57466866	374113	C	T	.	.	ALLELEID=361065;CLNDISDB=Human_Phenotype_Ontology:HP:0000311,MedGen:C1856468|Human_Phenotype_Ontology:HP:0001156,MedGen:CN001088|Human_Phenotype_Ontology:HP:0001281,MedGen:C0039621|Human_Phenotype_Ontology:HP:0001482,MedGen:C0151811|Human_Phenotype_Ontology:HP:0001513,MedGen:C1963185|Human_Phenotype_Ontology:HP:0002901,MedGen:C0020598|Human_Phenotype_Ontology:HP:0004322,MedGen:C0349588|Human_Phenotype_Ontology:HP:0100543,MedGen:C0683322;CLNDN=Round_face|Brachydactyly_syndrome|Tetany|Subcutaneous_nodule|Obesity|Hypocalcemia|Short_stature|Cognitive_impairment;CLNHGVS=NC_000020.10:g.57466866C>T;CLNREVSTAT=criteria_provided,_single_submitter;CLNSIG=Pathogenic;CLNVC=single_nucleotide_variant;CLNVCSO=SO:0001483;GENEINFO=GNAS:2778;MC=SO:0001587|nonsense,SO:0001627|intron_variant;ORIGIN=0;RS=1057518907
21	38858865	162153	C	T	.	.	ALLELEID=171866;CLNDISDB=Human_Phenotype_Ontology:HP:0000252,MedGen:C0424688|Human_Phenotype_Ontology:HP:0000490,MedGen:C0014306|Human_Phenotype_Ontology:HP:0001249,MedGen:C1843367|Human_Phenotype_Ontology:HP:0011968,MedGen:C0232466|MedGen:C3276611|MedGen:C3279839,OMIM:614104,Orphanet:ORPHA464306|MedGen:CN517202;CLNDN=Microcephaly|Deeply_set_eye|Intellectual_disability|Feeding_difficulties|Absent_or_delayed_speech_development|Mental_retardation,_autosomal_dominant_7|not_provided;CLNHGVS=NC_000021.8:g.38858865C>T;CLNREVSTAT=criteria_provided,_multiple_submitters,_no_conflicts;CLNSIG=Pathogenic;CLNVC=single_nucleotide_variant;CLNVCSO=SO:0001483;GENEINFO=DYRK1A:1859;MC=SO:0001587|nonsense;ORIGIN=33;RS=724159949
21	38862575	162152	C	T	.	.	ALLELEID=171868;CLNDISDB=Human_Phenotype_Ontology:HP:0000252,MedGen:C0424688|Human_Phenotype_Ontology:HP:0000490,MedGen:C0014306|Human_Phenotype_Ontology:HP:0001249,MedGen:C1843367|Human_Phenotype_Ontology:HP:0001250,MedGen:C0036572|Human_Phenotype_Ontology:HP:0011968,MedGen:C0232466|MedGen:C3276611|MedGen:C3279839,OMIM:614104,Orphanet:ORPHA464306;CLNDN=Microcephaly|Deeply_set_eye|Intellectual_disability|Seizures|Feeding_difficulties|Absent_or_delayed_speech_development|Mental_retardation,_autosomal_dominant_7;CLNHGVS=NC_000021.8:g.38862575C>T;CLNREVSTAT=criteria_provided,_single_submitter;CLNSIG=Pathogenic;CLNVC=single_nucleotide_variant;CLNVCSO=SO:0001483;GENEINFO=DYRK1A:1859;MC=SO:0001587|nonsense;ORIGIN=33;RS=724159948
22	32914195	375384	GG	AA	.	.	ALLELEID=362165;CLNDISDB=Human_Phenotype_Ontology:HP:0000505,MedGen:C0042798,SNOMED_CT:397540003|Human_Phenotype_Ontology:HP:0001250,MedGen:C0036572|Human_Phenotype_Ontology:HP:0001263,MedGen:C4020875|Human_Phenotype_Ontology:HP:0001290,MedGen:C1858120|Human_Phenotype_Ontology:HP:0006855,MedGen:C0742028;CLNDN=Visual_impairment|Seizures|Global_developmental_delay|Generalized_hypotonia|Cerebellar_vermis_atrophy;CLNHGVS=NC_000022.10:g.32914195_32914196delGGinsAA;CLNREVSTAT=no_assertion_criteria_provided;CLNSIG=Pathogenic;CLNVC=Indel;CLNVCSO=SO:1000032;GENEINFO=SYN3:8224;MC=SO:0001583|missense_variant,SO:0001627|intron_variant;ORIGIN=32;RS=1057519444
22	40746022	204807	T	C	.	.	AF_ESP=0.0001;AF_EXAC=0.00004;ALLELEID=203840;CLNDISDB=Human_Phenotype_Ontology:HP:0002123,MedGen:C4021759|Human_Phenotype_Ontology:HP:0002344,MedGen:C1854838|Human_Phenotype_Ontology:HP:0002540,MedGen:C0560046|Human_Phenotype_Ontology:HP:0003698,MedGen:C0241237|Human_Phenotype_Ontology:HP:0011344,MedGen:C1854919|MedGen:C0268126,OMIM:103050,Orphanet:ORPHA46,SNOMED_CT:15285008|MedGen:CN517202;CLNDN=Generalized_myoclonic_seizures|Progressive_neurologic_deterioration|Inability_to_walk|Difficulty_standing|Severe_global_developmental_delay|Adenylosuccinate_lyase_deficiency|not_provided;CLNHGVS=NC_000022.10:g.40746022T>C;CLNREVSTAT=criteria_provided,_multiple_submitters,_no_conflicts;CLNSIG=Pathogenic;CLNVC=single_nucleotide_variant;CLNVCSO=SO:0001483;CLNVI=UniProtKB_(protein):P30566#VAR_017080;GENEINFO=ADSL:158;MC=SO:0001583|missense_variant;ORIGIN=1;RS=374259530
22	51159897	397528	G	GC	.	.	ALLELEID=384424;CLNDISDB=Human_Phenotype_Ontology:HP:0000709,MedGen:C0033975|Human_Phenotype_Ontology:HP:0002300,MedGen:C0026884|Human_Phenotype_Ontology:HP:0011343,MedGen:C2237142;CLNDN=Psychosis|Mutism|Moderate_global_developmental_delay;CLNHGVS=NC_000022.10:g.51159898dupC;CLNREVSTAT=criteria_provided,_single_submitter;CLNSIG=Pathogenic;CLNVC=Duplication;CLNVCSO=SO:1000035;CLNVI=Genome_Clinic_of_Geneva,University_Hospital_of_Geneva:11_December_2016;GENEINFO=SHANK3:85358;MC=SO:0001589|frameshift_variant;ORIGIN=32
X	22265985	374096	G	GTAAC	.	.	ALLELEID=361090;CLNDISDB=Human_Phenotype_Ontology:HP:0002979,MedGen:CN002695|Human_Phenotype_Ontology:HP:0004912,MedGen:C1704375|Human_Phenotype_Ontology:HP:0012514,MedGen:C0023222;CLNDN=Bowing_of_the_legs|Hypophosphatemic_rickets|Lower_limb_pain;CLNHGVS=NC_000023.10:g.22265987_22265990dupAACT;CLNREVSTAT=criteria_provided,_single_submitter;CLNSIG=Pathogenic;CLNVC=Duplication;CLNVCSO=SO:1000035;CLNVI=Centre_for_Mendelian_Genomics,University_Medical_Centre_Ljubljana:CMGVARID00433;GENEINFO=PHEX:5251|PTCHD1-AS:100873065;MC=SO:0001589|frameshift_variant;ORIGIN=0;RS=1057518896
X	32591929	374191	C	T	.	.	ALLELEID=361095;CLNDISDB=Human_Phenotype_Ontology:HP:0001270,MedGen:C1854301|Human_Phenotype_Ontology:HP:0001324,MedGen:C0151786|Human_Phenotype_Ontology:HP:0003394,MedGen:C0026821|Human_Phenotype_Ontology:HP:0003457,MedGen:C0476403|Human_Phenotype_Ontology:HP:0003458,MedGen:C4021726|Human_Phenotype_Ontology:HP:0008981,MedGen:C1843057;CLNDN=Motor_delay|Muscle_weakness|Muscle_cramps|EMG_abnormality|EMG:_myopathic_abnormalities|Calf_muscle_hypertrophy;CLNHGVS=NC_000023.10:g.32591929C>T;CLNREVSTAT=criteria_provided,_single_submitter;CLNSIG=Pathogenic;CLNVC=single_nucleotide_variant;CLNVCSO=SO:0001483;CLNVI=Centre_for_Mendelian_Genomics,University_Medical_Centre_Ljubljana:CMGVARID00624;GENEINFO=DMD:1756;MC=SO:0001587|nonsense;ORIGIN=0;RS=1057518962
X	48759667	10980	CAGAG	C	.	.	ALLELEID=26019;CLNDISDB=Human_Phenotype_Ontology:HP:0000252,MedGen:C0424688|Human_Phenotype_Ontology:HP:0000750,MedGen:C0454644|Human_Phenotype_Ontology:HP:0000752,MedGen:C0424295|MedGen:C0796135,OMIM:309500,Orphanet:ORPHA3242|MedGen:CN517202;CLNDN=Microcephaly|Delayed_speech_and_language_development|Hyperactivity|Renpenning_syndrome_1|not_provided;CLNHGVS=NC_000023.10:g.48759676_48759679delAGAG;CLNREVSTAT=criteria_provided,_multiple_submitters,_no_conflicts;CLNSIG=Pathogenic;CLNVC=Deletion;CLNVCSO=SO:0000159;CLNVI=Centre_for_Mendelian_Genomics,University_Medical_Centre_Ljubljana:CMGVARID00113|OMIM_Allelic_Variant:300463.0002;GENEINFO=PQBP1:10084;MC=SO:0001589|frameshift_variant,SO:0001627|intron_variant;ORIGIN=33;RS=606231194
X	48933232	41912	G	A	.	.	ALLELEID=51081;CLNDISDB=Human_Phenotype_Ontology:HP:0000750,MedGen:C0454644|Human_Phenotype_Ontology:HP:0001250,MedGen:C0036572|Human_Phenotype_Ontology:HP:0001263,MedGen:C4020875|Human_Phenotype_Ontology:HP:0001344,MedGen:C1854882|Human_Phenotype_Ontology:HP:0002079,MedGen:C0344482|Human_Phenotype_Ontology:HP:0002194,MedGen:C1837658|MedGen:C3550973,OMIM:300894,Orphanet:ORPHA329284|MedGen:CN517202;CLNDN=Delayed_speech_and_language_development|Seizures|Global_developmental_delay|Absent_speech|Hypoplasia_of_the_corpus_callosum|Delayed_gross_motor_development|Neurodegeneration_with_brain_iron_accumulation_5|not_provided;CLNHGVS=NC_000023.10:g.48933232G>A;CLNREVSTAT=criteria_provided,_multiple_submitters,_no_conflicts;CLNSIG=Pathogenic;CLNVC=single_nucleotide_variant;CLNVCSO=SO:0001483;CLNVI=Centre_for_Mendelian_Genomics,University_Medical_Centre_Ljubljana:CMGVARID00579|OMIM_Allelic_Variant:300526.0002|TIDEX,University_of_British_Columbia:ACP7_WDR45;GENEINFO=WDR45:11152;MC=SO:0001587|nonsense;ORIGIN=1;RS=387907329
X	51487743	375379	G	A	.	.	ALLELEID=362170;CLNDISDB=Gene:100188832,Human_Phenotype_Ontology:HP:0000717,MedGen:C0004352,OMIM:209850,SNOMED_CT:43614003|Human_Phenotype_Ontology:HP:0000750,MedGen:C0454644|Human_Phenotype_Ontology:HP:0001250,MedGen:C0036572;CLNDN=Autistic_disorder_of_childhood_onset|Delayed_speech_and_language_development|Seizures;CLNHGVS=NC_000023.10:g.51487743G>A;CLNREVSTAT=no_assertion_criteria_provided;CLNSIG=Pathogenic;CLNVC=single_nucleotide_variant;CLNVCSO=SO:0001483;GENEINFO=GSPT2:23708;MC=SO:0001583|missense_variant;ORIGIN=32;RS=1057519440
X	70347217	11520	C	T	.	.	ALLELEID=26559;CLNDISDB=Human_Phenotype_Ontology:HP:0001249,MedGen:C1843367|Human_Phenotype_Ontology:HP:0001263,MedGen:C4020875|Human_Phenotype_Ontology:HP:0001274,MedGen:C1837248|Human_Phenotype_Ontology:HP:0001999,MedGen:C0424503|Human_Phenotype_Ontology:HP:0002023,MedGen:C0003466,OMIM:207500,SNOMED_CT:204731006|Human_Phenotype_Ontology:HP:0011304,MedGen:C0426891|MedGen:C0220769,OMIM:305450,SNOMED_CT:49984004;CLNDN=Intellectual_disability|Global_developmental_delay|Agenesis_of_corpus_callosum|Abnormal_facial_shape|Imperforate_anus|Broad_thumb|FG_syndrome;CLNHGVS=NC_000023.10:g.70347217C>T;CLNREVSTAT=no_assertion_criteria_provided;CLNSIG=Pathogenic;CLNVC=single_nucleotide_variant;CLNVCSO=SO:0001483;CLNVI=Centre_for_Mendelian_Genomics,University_Medical_Centre_Ljubljana:CMGVARID00222|OMIM_Allelic_Variant:300188.0001|UniProtKB_(protein):Q93074#VAR_033112;GENEINFO=MED12:9968;MC=SO:0001583|missense_variant;ORIGIN=1;RS=80338758
X	71715060	280793	G	A	.	.	ALLELEID=265061;CLNDISDB=Human_Phenotype_Ontology:HP:0000252,MedGen:C0424688|Human_Phenotype_Ontology:HP:0000750,MedGen:C0454644|Human_Phenotype_Ontology:HP:0001263,MedGen:C4020875|Human_Phenotype_Ontology:HP:0001511,MedGen:C1386048|Human_Phenotype_Ontology:HP:0001999,MedGen:C0424503|Human_Phenotype_Ontology:HP:0002209,MedGen:C1857042|MedGen:CN517202;CLNDN=Microcephaly|Delayed_speech_and_language_development|Global_developmental_delay|Intrauterine_growth_retardation|Abnormal_facial_shape|Sparse_scalp_hair|not_provided;CLNHGVS=NC_000023.10:g.71715060G>A;CLNREVSTAT=criteria_provided,_multiple_submitters,_no_conflicts;CLNSIG=Pathogenic;CLNVC=single_nucleotide_variant;CLNVCSO=SO:0001483;CLNVI=Centre_for_Mendelian_Genomics,University_Medical_Centre_Ljubljana:CMGVARID00531;GENEINFO=HDAC8:55869;MC=SO:0001587|nonsense;ORIGIN=1;RS=886041936
X	100658834	92550	G	A	.	.	ALLELEID=38452;CLNDISDB=Human_Phenotype_Ontology:HP:0001071,MedGen:C0002986,OMIM:301500,Orphanet:ORPHA324,SNOMED_CT:16652001|MedGen:CN517202;CLNDN=Fabry_disease|not_provided;CLNHGVS=NC_000023.10:g.100658834G>A;CLNREVSTAT=criteria_provided,_multiple_submitters,_no_conflicts;CLNSIG=Pathogenic;CLNVC=single_nucleotide_variant;CLNVCSO=SO:0001483;CLNVI=HGMD:CM920311|OMIM_Allelic_Variant:300644.0011|UniProtKB_(protein):P06280#VAR_000447;GENEINFO=GLA:2717|RPL36A-HNRNPH2:100529097;MC=SO:0001583|missense_variant;ORIGIN=1;RS=104894834;CLNDISDBINCL=Human_Phenotype_Ontology:HP:0001071,MedGen:C0002986,OMIM:301500,Orphanet:ORPHA324,SNOMED_CT:16652001;CLNDNINCL=Fabry_disease;CLNSIGINCL=10723:Pathogenic
X	107842023	24455	G	A	.	.	AF_ESP=0.0001;AF_EXAC=0.00008;ALLELEID=35796;CLNDISDB=Human_Phenotype_Ontology:HP:0000822,MedGen:C0497247|Human_Phenotype_Ontology:HP:0012595,MedGen:C4022832|Human_Phenotype_Ontology:HP:0100820,MedGen:C0268731,Orphanet:ORPHA93548|MedGen:C1567742,OMIM:301050,Orphanet:ORPHA88917|MedGen:CN517202;CLNDN=Hypertension|Mild_proteinuria|Glomerulopathy|Alport_syndrome,_X-linked_recessive|not_provided;CLNHGVS=NC_000023.10:g.107842023G>A;CLNREVSTAT=criteria_provided,_multiple_submitters,_no_conflicts;CLNSIG=Pathogenic;CLNVC=single_nucleotide_variant;CLNVCSO=SO:0001483;CLNVI=Centre_for_Mendelian_Genomics,University_Medical_Centre_Ljubljana:CMGVARID00470|UniProtKB_(protein):P29400#VAR_011245;GENEINFO=COL4A5:1287;MC=SO:0001583|missense_variant;ORIGIN=5;RS=104886142
X	119678034	11339	G	A	.	.	ALLELEID=26378;CLNDISDB=Gene:114890,MedGen:C1845861,OMIM:300354,Orphanet:ORPHA85293|Human_Phenotype_Ontology:HP:0001249,MedGen:C1843367|Human_Phenotype_Ontology:HP:0001250,MedGen:C0036572|Human_Phenotype_Ontology:HP:0001263,MedGen:C4020875|Human_Phenotype_Ontology:HP:0001999,MedGen:C0424503|Human_Phenotype_Ontology:HP:0004322,MedGen:C0349588;CLNDN=Syndromic_X-linked_mental_retardation,_Cabezas_type|Intellectual_disability|Seizures|Global_developmental_delay|Abnormal_facial_shape|Short_stature;CLNHGVS=NC_000023.10:g.119678034G>A;CLNREVSTAT=criteria_provided,_single_submitter;CLNSIG=Pathogenic;CLNVC=single_nucleotide_variant;CLNVCSO=SO:0001483;CLNVI=Centre_for_Mendelian_Genomics,University_Medical_Centre_Ljubljana:CMGVARID00506|OMIM_Allelic_Variant:300304.0002;GENEINFO=CUL4B:8450;MC=SO:0001587|nonsense;ORIGIN=1;RS=121434616
X	152845687	242886	G	T	.	.	ALLELEID=244001;CLNDISDB=Human_Phenotype_Ontology:HP:0000252,MedGen:C0424688|Human_Phenotype_Ontology:HP:0000670,MedGen:C0011334|Human_Phenotype_Ontology:HP:0001249,MedGen:C1843367|Human_Phenotype_Ontology:HP:0001252,MedGen:C0026827|Human_Phenotype_Ontology:HP:0001263,MedGen:C4020875|Human_Phenotype_Ontology:HP:0002538,MedGen:C4025701|Human_Phenotype_Ontology:HP:0003202,MedGen:C0234958|Human_Phenotype_Ontology:HP:0200136,MedGen:C3277774;CLNDN=Microcephaly|Carious_teeth|Intellectual_disability|Muscular_hypotonia|Global_developmental_delay|Abnormality_of_the_cerebral_cortex|Skeletal_muscle_atrophy|Oral-pharyngeal_dysphagia;CLNHGVS=NC_000023.10:g.152845687G>T;CLNREVSTAT=no_assertion_criteria_provided;CLNSIG=Pathogenic;CLNVC=single_nucleotide_variant;CLNVCSO=SO:0001483;GENEINFO=ATP2B3:492;MC=SO:0001583|missense_variant,SO:0001624|3_prime_UTR_variant;ORIGIN=4;RS=782596945
X	153457207	10508	T	C	.	.	ALLELEID=25547;CLNDISDB=Human_Phenotype_Ontology:HP:0007939,MedGen:C0339537,OMIM:303700,Orphanet:ORPHA16,SNOMED_CT:24704003|Human_Phenotype_Ontology:HP:0011521,MedGen:C0155016,OMIM:303800;CLNDN=Cone_monochromatism|Colorblindness,_partial,_deutan_series;CLNHGVS=NC_000023.10:g.153457207T>C;CLNREVSTAT=no_assertion_criteria_provided;CLNSIG=Pathogenic;CLNVC=single_nucleotide_variant;CLNVCSO=SO:0001483;CLNVI=OMIM_Allelic_Variant:300821.0001|OMIM_Allelic_Variant:300821.0002|UniProtKB_(protein):P04001#VAR_004841;GENEINFO=OPN1MW:2652;MC=SO:0001583|missense_variant;ORIGIN=1;RS=104894914
X	153596212	11755	G	A	.	.	ALLELEID=26794;CLNDISDB=Human_Phenotype_Ontology:HP:0000175,MedGen:C2240378|Human_Phenotype_Ontology:HP:0000405,MedGen:C0018777|Human_Phenotype_Ontology:HP:0004322,MedGen:C0349588|MedGen:C0265251,OMIM:311300,Orphanet:ORPHA90650,SNOMED_CT:54036001;CLNDN=Cleft_palate|Conductive_hearing_impairment|Short_stature|Oto-palato-digital_syndrome,_type_I;CLNHGVS=NC_000023.10:g.153596212G>A;CLNREVSTAT=criteria_provided,_single_submitter;CLNSIG=Pathogenic;CLNVC=single_nucleotide_variant;CLNVCSO=SO:0001483;CLNVI=Centre_for_Mendelian_Genomics,University_Medical_Centre_Ljubljana:CMGVARID00339|OMIM_Allelic_Variant:300017.0009|UniProtKB_(protein):P21333#VAR_015700;GENEINFO=FLNA:2316;MC=SO:0001583|missense_variant;ORIGIN=1;RS=28935469
MT	3700	65519	G	A	.	.	ALLELEID=76427;CLNDISDB=Human_Phenotype_Ontology:HP:0000512,MedGen:C1849688|Human_Phenotype_Ontology:HP:0000572,MedGen:C3665386|Human_Phenotype_Ontology:HP:0001112,MedGen:C0917796,OMIM:535000,Orphanet:ORPHA104,SNOMED_CT:58610003|Human_Phenotype_Ontology:HP:0001138,MedGen:C3887709;CLNDN=Abnormal_electroretinogram|Visual_loss|Leber's_optic_atrophy|Optic_neuropathy;CLNHGVS=NC_012920.1:m.3700G>A;CLNREVSTAT=no_assertion_criteria_provided;CLNSIG=Pathogenic;CLNVC=single_nucleotide_variant;CLNVCSO=SO:0001483;CLNVI=Centre_for_Mendelian_Genomics,University_Medical_Centre_Ljubljana:CMGVARID00177;GENEINFO=MT-ND1:4535;ORIGIN=0;RS=397515508
MT	8993	9641	T	G	.	.	ALLELEID=24680;CLNDISDB=Human_Phenotype_Ontology:HP:0000046,MedGen:CN000046|Human_Phenotype_Ontology:HP:0000316,MedGen:C0020534,OMIM:145400|Human_Phenotype_Ontology:HP:0000369,MedGen:C0239234|Human_Phenotype_Ontology:HP:0001162,MedGen:C0431904|Human_Phenotype_Ontology:HP:0001251,MedGen:C0007758,SNOMED_CT:85102008|Human_Phenotype_Ontology:HP:0001622,MedGen:C0233315|Human_Phenotype_Ontology:HP:0002744,MedGen:C1398522|Human_Phenotype_Ontology:HP:0006610,MedGen:C1827524|Human_Phenotype_Ontology:HP:0100490,MedGen:C0409348|MedGen:C0023264,OMIM:256000,Orphanet:ORPHA506,SNOMED_CT:29570005|MedGen:C0751651,Orphanet:ORPHA68380|MedGen:C1328349,OMIM:551500,Orphanet:ORPHA644|MedGen:CN517202;CLNDN=Scrotal_hypoplasia|Hypertelorism|Low-set_ears|Postaxial_hand_polydactyly|Cerebellar_ataxia|Premature_birth|Bilateral_cleft_lip_and_palate|Wide_intermamillary_distance|Camptodactyly_of_finger|Leigh_syndrome|Mitochondrial_diseases|Neuropathy_ataxia_retinitis_pigmentosa_syndrome|not_provided;CLNHGVS=NC_012920.1:m.8993T>G;CLNREVSTAT=criteria_provided,_multiple_submitters,_no_conflicts;CLNSIG=Pathogenic;CLNVC=single_nucleotide_variant;CLNVCSO=SO:0001483;CLNVI=Centre_for_Mendelian_Genomics,University_Medical_Centre_Ljubljana:CMGVARID00017|Centre_for_Mendelian_Genomics,University_Medical_Centre_Ljubljana:CMGVARID00650|OMIM_Allelic_Variant:516060.0001;GENEINFO=MT-ATP6:4508;ORIGIN=17;RS=199476133
